# Supplementary material for: A multilectin affinity approach for comparative glycoprotein profiling of rheumatoid arthritis and spondyloarthropathy
Source: Clin Proteomics. 2013 Sep 6;10(1):11. doi: 10.1186/1559-0275-10-11 (PMC3846907; doi:10.1186/1559-0275-10-11)
Supplement: Additional file 1: Table S1 — Details of proteins and peptides identified in the study. [file 1559-0275-10-11-S1.xls]

## Sheet: Multiple peptide identification
Bhattacharjee et al, 2012, A multilectin affinity approach for comparative glycoprotein profiling between rheumatoid arthritis and spondyloarthropathy
Additional Table 1- A combined list of proteins and their peptide sequences identified from multiple peptide hits, with details on PSMs, fold change ratios, their standard deviations, charges and others.
Gi Accession	Gene symbol	Protein Description	Coverage	Total no. of Peptides	No. of Unique Peptides	No. of PSMs	Fold change RA/SpA	M.W.	Peptide Sequence	No. of PSMs	Proteins	Protein Groups	Protein Group Accessions	Modifications	MH+	Fold change RA/SpA	S.D._Fold change RA/SpA	XCorr	Ionscore	M/Z	charge	deltaM(ppm)
105990532	APOB	Apolipoprotein B-100	13.59	53	52	125	0.58	515.21
									AEPLAFTFSHDYK	7	1	1	105990532	N-Term(iTRAQ4plex); K13(iTRAQ4plex)	1813.94	0.39	0.259923	6.15	76	2	907.48	3.69
									AASGTTGTYQEWK	6	1	1	105990532	N-Term(iTRAQ4plex); K13(iTRAQ4plex)	1687.86	0.6		5.95	105	2	844.43	3.87
									LLSGGNTLHLVSTTK	4	1	1	105990532	N-Term(iTRAQ4plex); K15(iTRAQ4plex)	1829.08	0.62		5.34	103	2	915.04	2.88
									INNQLTLDSNTK	4	1	1	105990532	N-Term(iTRAQ4plex); K12(iTRAQ4plex)	1648.91	0.36		5.15	95	2	824.96	1.9
									ATGVLYDYVNK	2	1	1	105990532	N-Term(iTRAQ4plex); K11(iTRAQ4plex)	1530.84	0.46		4.77	81	2	765.93	2.46
									QTIIVVLENVQR	2	1	1	105990532	N-Term(iTRAQ4plex)	1555.93	1.57		4.31	30	2	778.47	2.6
									NLQNNAEWVYQGAIR	2	1	1	105990532	N-Term(iTRAQ4plex)	1919.97	0.49		4.27	76	2	960.49	-5.95
									LPYTIITTPPLK	3	1	1	105990532	N-Term(iTRAQ4plex); K12(iTRAQ4plex)	1645.02	0.75		4.23	58	2	823.02	3.55
									VLVDHFGYTK	4	1	1	105990532	N-Term(iTRAQ4plex); K10(iTRAQ4plex)	1466.83	0.44		4.1	69	2	733.92	3.44
									ESQLPTVMDFR	2	1	1	105990532	N-Term(iTRAQ4plex)	1466.74	0.76		4.06	31	2	733.87	-3.8
									VLLDQLGTTISFER	2	1	1	105990532	N-Term(iTRAQ4plex)	1735.98	0.67		4.02	60	2	868.49	3.15
									SPAFTDLHLR	12	1	1	105990532	N-Term(iTRAQ4plex)	1300.72	0.52		4.01	52	3	434.24	1.67
									ILGEELGFASLHDLQLLGK	3	1	1	105990532	N-Term(iTRAQ4plex); K19(iTRAQ4plex)	2341.34	0.55		4	79	3	781.12	2.25
									QGFFPDSVNK	5	1	1	105990532	N-Term(iTRAQ4plex); K10(iTRAQ4plex)	1426.76	0.71		3.89	63	2	713.88	1.68
									LSNVLQQVK	4	1	1	105990532	N-Term(iTRAQ4plex); K9(iTRAQ4plex)	1316.82	0.83		3.87	58	2	658.91	1.19
									QSFDLSVK	2	1	1	105990532	N-Term(iTRAQ4plex); K8(iTRAQ4plex)	1211.69	0.44		3.85	67	2	606.35	5.73
									LVGFIDDAVK	2	1	1	105990532	N-Term(iTRAQ4plex); K10(iTRAQ4plex)	1364.8	0.72		3.78	70	2	682.9	-0.12
									TLQGIPQMIGEVIR	2	1	1	105990532	N-Term(iTRAQ4plex); M8(Oxidation)	1714.97	0.75		3.72	49	2	857.99	1.21
									TEVIPPLIENR	2	1	1	105990532	N-Term(iTRAQ4plex)	1424.82	0.72		3.69	38	2	712.92	0.11
									LTLDIQNK	6	1	1	105990532	N-Term(iTRAQ4plex); K8(iTRAQ4plex)	1232.75	0.58		3.67	52	2	616.88	0.1
									LDNIYSSDK	4	1	1	105990532	N-Term(iTRAQ4plex); K9(iTRAQ4plex)	1342.71	0.52		3.62	47	2	671.86	3.81
									LATALSLSNK	3	1	1	105990532	N-Term(iTRAQ4plex); K10(iTRAQ4plex)	1305.8	0.67		3.57	61	2	653.4	0.63
									NNALDFVTK	2	1	1	105990532	N-Term(iTRAQ4plex); K9(iTRAQ4plex)	1309.74	0.56		3.57	51	2	655.37	1.82
									NIILPVYDK	2	1	1	105990532	N-Term(iTRAQ4plex); K9(iTRAQ4plex)	1362.82	0.63		3.29	52	2	681.92	0.09
									LPQQANDYLNSFNWER	2	1	1	105990532	N-Term(iTRAQ4plex)	2139.03	0.54		3.22	36	2	1070.02	-1.26
									GFEPTLEALFGK	2	1	1	105990532	N-Term(iTRAQ4plex); K12(iTRAQ4plex)	1596.89	0.72		3.15	48	2	798.95	2.52
									AVSMPSFSILGSDVR	1	1	1	105990532	N-Term(iTRAQ4plex); M4(Oxidation)	1725.89	1.06			70	2	863.45	-1.4
									ITENDIQIALDDAK	1	1	1	105990532	N-Term(iTRAQ4plex); K14(iTRAQ4plex)	1847	0.59			63	2	924.01	1.69
									MGLAFESTK	1	1	1	105990532	N-Term(iTRAQ4plex); M1(Oxidation); K9(iTRAQ4plex)	1287.68	0.85			58	2	644.35	-0.78
									IDDIWNLEVK	1	1	1	105990532	N-Term(iTRAQ4plex); K10(iTRAQ4plex)	1532.86	0.44			50	2	766.93	-0.12
									GIISALLVPPETEEAK	2	1	1	105990532	N-Term(iTRAQ4plex); K16(iTRAQ4plex)	1955.13	1			49	2	978.07	-1.92
									LNELSFK	1	1	1	105990532	N-Term(iTRAQ4plex); K7(iTRAQ4plex)	1138.67	0.64			48	2	569.84	0.87
									SEILAHWSPAK	1	1	1	105990532	N-Term(iTRAQ4plex); K11(iTRAQ4plex)	1526.85	0.66			45	3	509.62	-2.16
									TEHGSEMLFFGNAIEGK	1	1	1	105990532	N-Term(iTRAQ4plex); M7(Oxidation); K17(iTRAQ4plex)	2171.07	0.85			44	3	724.36	0.48
									FLDSNIK	1	1	1	105990532	N-Term(iTRAQ4plex); K7(iTRAQ4plex)	1124.66	0.44			41	2	562.83	2.42
									LQDFSDQLSDYYEK	1	1	1	105990532	N-Term(iTRAQ4plex); K14(iTRAQ4plex)	2038.99	0.61			41	2	1020	2.03
									YNALDLTNNGK	1	1	1	105990532	N-Term(iTRAQ4plex); K11(iTRAQ4plex)	1510.81	1.03			40	2	755.91	1.9
									ATFQTPDFIVPLTDLR	2	1	1	105990532	N-Term(iTRAQ4plex)	1978.08	0.44			40	2	989.54	0.94
									IPSVQINFK	1	1	1	105990532	N-Term(iTRAQ4plex); K9(iTRAQ4plex)	1333.81	0.74			40	2	667.41	-0.42
									FIIPGLK	3	1	1	105990532	N-Term(iTRAQ4plex); K7(iTRAQ4plex)	1075.71	0.52			39	2	538.36	-1.33
									TLADLTLLDSPIK	1	1	1	105990532	N-Term(iTRAQ4plex); K13(iTRAQ4plex)	1688.01	0.44			38	3	563.34	1.08
									DFSLWEK	1	1	1	105990532	N-Term(iTRAQ4plex); K7(iTRAQ4plex)	1212.65	0.56			38	2	606.83	1.7
									HINIDQFVR	2	1	1	105990532	N-Term(iTRAQ4plex)	1285.71	0.51			38	3	429.24	-0.21
									SVSDGIAALDLNAVANK	1	1	1	105990532	N-Term(iTRAQ4plex); K17(iTRAQ4plex)	1946.08	0.54			38	2	973.54	-0.38
									INPLALK	3	1	1	105990532	N-Term(iTRAQ4plex); K7(iTRAQ4plex)	1056.7	0.49			38	2	528.85	-0.82
									SGSSTASWIQNVDTK	1	1	1	105990532	N-Term(iTRAQ4plex); K15(iTRAQ4plex)	1868.96	0.42			37	2	934.98	1.76
									EQHLFLPFSYK	1	1	1	105990532	N-Term(iTRAQ4plex); K11(iTRAQ4plex)	1696.93	1.66			36	3	566.31	-0.02
									IAELSATAQEIIK	1	1	1	105990532	N-Term(iTRAQ4plex); K13(iTRAQ4plex)	1674.99	0.78			35	2	838	3.07
									IEIPLPFGGK	1	1	1	105990532	N-Term(iTRAQ4plex); K10(iTRAQ4plex)	1358.83	0.56			35	2	679.92	1.81
									DKDQEVLLQTFLDDASPGDK	1	1	1	105990532	N-Term(iTRAQ4plex); K2(iTRAQ4plex); K20(iTRAQ4plex)	2666.4	0.43			33	3	889.47	2.81
									ALVEQGFTVPEIK	1	1	1	105990532	N-Term(iTRAQ4plex); K13(iTRAQ4plex)	1719	0.73			33	2	860	3.16
									TEHGSEMLFFGNAIEGK	1	1	1	105990532	N-Term(iTRAQ4plex); K17(iTRAQ4plex)	2155.08	0.87			33	3	719.03	2.48
									VPSYTLILPSLELPVLHVPR	1	1	1	105990532	N-Term(iTRAQ4plex)	2387.43	0.18			30	3	796.48	2.95
11321561	HPX	Hemopexin	50.22	22	19	632	1.33	51.64
									EVGTPHGIILDSVDAAFICPGSSR	54	1	1	11321561	N-Term(iTRAQ4plex); C19(Methylthio)	2631.31	1.1	0.542118	8.15	104	3	877.78	4.17
									GECQAEGVLFFQGDR	73	1	1	11321561	N-Term(iTRAQ4plex); C3(Methylthio)	1845.85	1.14		6.7	96	2	923.43	4.21
									LYLVQGTQVYVFLTK	81	1	1	11321561	N-Term(iTRAQ4plex); K15(iTRAQ4plex)	2060.21	1.6		6.58	85	2	1030.61	1.88
									SGAQATWTELPWPHEK	115	1	1	11321561	N-Term(iTRAQ4plex); K16(iTRAQ4plex)	2126.09	1.47		5.94	85	2	1063.55	0.75
									DGWHSWPIAHQWPQGPSAVDAAFSWEEK	21	1	1	11321561	N-Term(iTRAQ4plex); K28(iTRAQ4plex)	3507.68	2.16		5.63	89	3	1169.9	2.05
									LLQDEFPGIPSPLDAAVECHR	55	1	1	11321561	N-Term(iTRAQ4plex); C19(Methylthio)	2497.24	1.04		5.62	87	2	1249.12	1.56
									ALPQPQNVTSLLGCTH	2	1	1	11321561	N-Term(iTRAQ4plex); C14(Methylthio)	1868.96	1.18		5.27	85	2	934.98	4.88
									EWFWDLATGTMK	8	1	1	11321561	N-Term(iTRAQ4plex); K12(iTRAQ4plex)	1772.9	1.2		5.05	71	2	886.95	3.55
									GGYTLVSGYPK	28	1	1	11321561	N-Term(iTRAQ4plex); K11(iTRAQ4plex)	1429.79	1.47		4.99	82	2	715.4	0.72
									WKNFPSPVDAAFR	10	1	1	11321561	N-Term(iTRAQ4plex); K2(iTRAQ4plex)	1822.98	3.2		4.95	59	3	608.33	-3.54
									QGHNSVFLIK	6	1	1	11321561	N-Term(iTRAQ4plex); K10(iTRAQ4plex)	1430.84	0.66		4.38	62	2	715.93	5.22
									YYCFQGNQFLR	23	1	1	11321561	N-Term(iTRAQ4plex); C3(Methylthio)	1628.75	1.35		4.36	50	2	814.88	0.04
									VDGALCMEK	40	1	1	11321561	N-Term(iTRAQ4plex); C6(Methylthio); K9(iTRAQ4plex)	1299.64	1.07		4.1	59	2	650.32	1.85
									NFPSPVDAAFR	45	1	1	11321561	N-Term(iTRAQ4plex)	1364.71	1.44		4.01	57	2	682.86	-0.39
									EWFWDLATGTMK	3	1	1	11321561	N-Term(iTRAQ4plex); M11(Oxidation); K12(iTRAQ4plex)	1788.89	1.79		3.49	68	2	894.95	3.09
									DYFMPCPGR	24	1	1	11321561	N-Term(iTRAQ4plex); C6(Methylthio)	1275.54	1.07		3.47	40	2	638.28	-0.02
									LWWLDLK	18	1	1	11321561	N-Term(iTRAQ4plex); K7(iTRAQ4plex)	1261.76	1.37		3.15	37	2	631.38	1.41
									VDGALCMEK	12	1	1	11321561	N-Term(iTRAQ4plex); C6(Methylthio); M7(Oxidation); K9(iTRAQ4plex)	1315.63	1.05			60	2	658.32	2.26
									DYFMPCPGR	2	1	1	11321561	N-Term(iTRAQ4plex); M4(Oxidation); C6(Methylthio)	1291.54	1.18			48	2	646.27	0.71
									VWVYPPEK	9	1	1	11321561	N-Term(iTRAQ4plex); K8(iTRAQ4plex)	1305.74	1.28			47	2	653.38	-0.19
									RLWWLDLK	2	1	1	11321561	N-Term(iTRAQ4plex); K8(iTRAQ4plex)	1417.86	2.32			35	3	473.29	1.02
									GEFVWK	1	1	1	11321561	N-Term(iTRAQ4plex); K6(iTRAQ4plex)	1053.6	1.41			32	2	527.3	-0.42
115298678	C3	Complement C3	51.83	77	66	832	0.22	187.03
									QKPDGVFQEDAPVIHQEMIGGLR	16	2	1	115298678	N-Term(iTRAQ4plex); K2(iTRAQ4plex)	2852.5	0.19	0.26758	7.74	93	3	951.51	1.78
									DYAGVFSDAGLTFTSSSGQQTAQR	51	2	1	115298678	N-Term(iTRAQ4plex)	2638.26	0.15		6.82	123	3	880.09	3.53
									GQGTLSVVTMYHAK	20	1	1	115298678	N-Term(iTRAQ4plex); K14(iTRAQ4plex)	1779.98	0.37		6.65	95	2	890.49	5.55
									VPVAVQGEDTVQSLTQGDGVAK	22	2	1	115298678	N-Term(iTRAQ4plex); K22(iTRAQ4plex)	2486.34	0.14		6.62	113	3	829.45	1.05
									ILLQGTPVAQMTEDAVDAER	26	2	1	115298678	N-Term(iTRAQ4plex)	2301.19	0.03		6.54	107	2	1151.1	0.95
									SEFPESWLWNVEDLKEPPK	4	2	1	115298678	N-Term(iTRAQ4plex); K15(iTRAQ4plex); K19(iTRAQ4plex)	2762.45	0.11		6.29	86	3	921.49	4.04
									VQLSNDFDEYIMAIEQTIK	11	1	1	115298678	N-Term(iTRAQ4plex); K19(iTRAQ4plex)	2545.31	0.09		6.14	111	2	1273.16	1.23
									GQGTLSVVTMYHAK	7	1	1	115298678	N-Term(iTRAQ4plex); M10(Oxidation); K14(iTRAQ4plex)	1795.96	0.36		6.05	92	2	898.49	1.81
									TELRPGETLNVNFLLR	19	2	1	115298678	N-Term(iTRAQ4plex)	2016.14	0.15		6.04	56	3	672.72	2.5
									EYVLPSFEVIVEPTEK	15	2	1	115298678	N-Term(iTRAQ4plex); K16(iTRAQ4plex)	2167.19	0.17		6.03	77	2	1084.1	3.52
									RIPIEDGSGEVVLSR	16	2	1	115298678	N-Term(iTRAQ4plex)	1770.99	0.81		6	96	3	591	1.21
									ENEGFTVTAEGK	49	1	1	115298678	N-Term(iTRAQ4plex); K12(iTRAQ4plex)	1569.8	0.18		5.96	87	2	785.41	2.6
									AGDFLEANYMNLQR	16	2	1	115298678	N-Term(iTRAQ4plex)	1785.87	0.3		5.92	83	2	893.44	0.98
									SNLDEDIIAEENIVSR	49	2	1	115298678	N-Term(iTRAQ4plex)	1961	0.14		5.83	96	2	981	1.91
									VHQYFNVELIQPGAVK	9	1	1	115298678	N-Term(iTRAQ4plex); K16(iTRAQ4plex)	2130.2	0.27		5.67	86	2	1065.6	0.5
									EDIPPADLSDQVPDTESETR	45	2	1	115298678	N-Term(iTRAQ4plex)	2358.11	0.07		5.57	118	2	1179.56	-0.26
									LESEETMVLEAHDAQGDVPVTVTVHDFPGK	12	2	1	115298678	N-Term(iTRAQ4plex); K30(iTRAQ4plex)	3538.77	0.05		5.55	89	4	885.45	3.13
									SEETKENEGFTVTAEGK	5	1	1	115298678	N-Term(iTRAQ4plex); K5(iTRAQ4plex); K17(iTRAQ4plex)	2288.16	0.26		5.53	57	2	1144.59	0.66
									DAPDHQELNLDVSLQLPSR	19	1	1	115298678	N-Term(iTRAQ4plex)	2291.18	0.4		5.49	93	3	764.4	2.4
									EVVADSVWVDVK	11	2	1	115298678	N-Term(iTRAQ4plex); K12(iTRAQ4plex)	1633.91	0.3		5.48	81	2	817.46	2.45
									ILLQGTPVAQMTEDAVDAER	33	2	1	115298678	N-Term(iTRAQ4plex); M11(Oxidation)	2317.19	0.16		5.43	92	3	773.07	1.95
									EPGQDLVVLPLSITTDFIPSFR	8	2	1	115298678	N-Term(iTRAQ4plex)	2588.41	0.13		5.37	71	2	1294.71	1.94
									KVLLDGVQNPR	2	1	1	115298678	N-Term(iTRAQ4plex); K1(iTRAQ4plex)	1526.93	0.56		5.23	44	3	509.65	2.15
									APSTWLTAYVVK	3	2	1	115298678	N-Term(iTRAQ4plex); K12(iTRAQ4plex)	1623.94	0.47		5.02	80	2	812.47	2.62
									LVAYYTLIGASGQR	15	2	1	115298678	N-Term(iTRAQ4plex)	1655.92	0.43		4.95	62	2	828.46	-2.07
									VYAYYNLEESCTR	16	1	1	115298678	N-Term(iTRAQ4plex); C11(Methylthio)	1800.81	0.2		4.94	68	2	900.91	0.95
									SGIPIVTSPYQIHFTK	4	2	1	115298678	N-Term(iTRAQ4plex); K16(iTRAQ4plex)	2076.17	0.57		4.92	63	3	692.73	-1.43
									CAEENCFIQK	7	1	1	115298678	N-Term(iTRAQ4plex); C1(Methylthio); C6(Methylthio); K10(iTRAQ4plex)	1564.69	0.24		4.85	66	2	782.85	2.33
									IPIEDGSGEVVLSR	28	2	1	115298678	N-Term(iTRAQ4plex)	1614.88	0.18		4.84	81	2	807.94	-2.41
									TMQALPYSTVGNSNNYLHLSVLR	2	2	1	115298678	N-Term(iTRAQ4plex); M2(Oxidation)	2738.41	0.13		4.82	96	3	913.47	1.72
									LESEETMVLEAHDAQGDVPVTVTVHDFPGK	2	2	1	115298678	N-Term(iTRAQ4plex); M7(Oxidation); K30(iTRAQ4plex)	3554.77	0.12		4.82	52	4	889.45	3.38
									SSLSVPYVIVPLK	10	2	1	115298678	N-Term(iTRAQ4plex); K13(iTRAQ4plex)	1690.04	0.47		4.75	69	2	845.53	2.02
									TGLQEVEVK	16	2	1	115298678	N-Term(iTRAQ4plex); K9(iTRAQ4plex)	1290.75	0.2		4.61	53	2	645.88	-1.32
									AGDFLEANYMNLQR	7	2	1	115298678	N-Term(iTRAQ4plex); M10(Oxidation)	1801.86	0.73		4.53	60	2	901.43	-2.17
									ACEPGVDYVYK	16	1	1	115298678	N-Term(iTRAQ4plex); C2(Methylthio); K11(iTRAQ4plex)	1577.76	0.35		4.53	77	2	789.38	2.7
									DSCVGSLVVK	3	2	1	115298678	N-Term(iTRAQ4plex); C3(Methylthio); K10(iTRAQ4plex)	1340.72	0.2		4.51	59	2	670.86	-0.3
									SLYVSATVILHSGSDMVQAER	5	2	1	115298678	N-Term(iTRAQ4plex); M16(Oxidation)	2423.24	0.29		4.41	52	3	808.42	0.87
									TVMVNIENPEGIPVK	5	2	1	115298678	N-Term(iTRAQ4plex); K15(iTRAQ4plex)	1928.07	0.42		4.39	55	3	643.36	-3.05
									KGYTQQLAFR	2	2	1	115298678	N-Term(iTRAQ4plex); K1(iTRAQ4plex)	1499.86	0.35		4.37	64	3	500.63	4.24
									NTMILEICTR	11	1	1	115298678	N-Term(iTRAQ4plex); C8(Methylthio)	1383.69	0.21		4.13	51	2	692.35	-1.56
									TIYTPGSTVLYR	12	2	1	115298678	N-Term(iTRAQ4plex)	1514.83	0.18		4.06	51	2	757.92	0.57
									SLYVSATVILHSGSDMVQAER	8	2	1	115298678	N-Term(iTRAQ4plex)	2407.25	0.19		4.03	66	3	803.09	3.05
									DFDFVPPVVR	6	2	1	115298678	N-Term(iTRAQ4plex)	1334.73	0.24		3.97	37	2	667.87	2.67
									NTLIIYLDK	12	1	1	115298678	N-Term(iTRAQ4plex); K9(iTRAQ4plex)	1380.84	0.24		3.89	60	2	690.92	2.34
									SYTVAIAGYALAQMGR	11	2	1	115298678	N-Term(iTRAQ4plex)	1815.96	0.53		3.79	57	2	908.48	2.53
									FISLGEACK	9	2	1	115298678	N-Term(iTRAQ4plex); C8(Methylthio); K9(iTRAQ4plex)	1301.69	0.25		3.76	56	2	651.35	3.01
									VELLHNPAFCSLATTK	7	2	1	115298678	N-Term(iTRAQ4plex); C10(Methylthio); K16(iTRAQ4plex)	2078.11	0.18		3.65	79	3	693.37	1.72
									YYTYLIMNK	9	2	1	115298678	N-Term(iTRAQ4plex); K9(iTRAQ4plex)	1496.81	0.34		3.6	74	2	748.91	2.89
									FYYIYNEK	9	2	1	115298678	N-Term(iTRAQ4plex); K8(iTRAQ4plex)	1427.74	0.3		3.58	56	2	714.38	-1.11
									KVEGTAFVIFGIQDGEQR	2	2	1	115298678	N-Term(iTRAQ4plex); K1(iTRAQ4plex)	2282.24	1.87		3.57	42	3	761.42	-0.46
									IHWESASLLR	7	1	1	115298678	N-Term(iTRAQ4plex)	1355.76	0.06		3.51	48	3	452.59	1.49
									QGALELIK	25	2	1	115298678	N-Term(iTRAQ4plex); K8(iTRAQ4plex)	1159.73	0.27		3.5	44	2	580.37	1.17
									QKPDGVFQEDAPVIHQEMIGGLR	2	2	1	115298678	N-Term(iTRAQ4plex); K2(iTRAQ4plex); M18(Oxidation)	2868.5	0.18		3.42	40	3	956.84	1.22
									GLEVTITAR	7	2	1	115298678	N-Term(iTRAQ4plex)	1103.65	0.19		3.33	69	2	552.33	0.41
									GVFVLNK	12	2	1	115298678	N-Term(iTRAQ4plex); K7(iTRAQ4plex)	1064.67	0.28		3.27	46	2	532.84	2.21
									ADIGCTPGSGK	2	2	1	115298678	N-Term(iTRAQ4plex); C5(Methylthio); K11(iTRAQ4plex)	1339.66	0.17		3.27	80	2	670.33	0.26
									ISLPESLK	14	2	1	115298678	N-Term(iTRAQ4plex); K8(iTRAQ4plex)	1174.73	0.14		3.2	47	2	587.87	1.34
									NTMILEICTR	2	1	1	115298678	N-Term(iTRAQ4plex); M3(Oxidation); C8(Methylthio)	1399.68	0.45		3.17	32	2	700.34	-3.49
									VVLVAVDK	3	2	1	115298678	N-Term(iTRAQ4plex); K8(iTRAQ4plex)	1130.74	0.1			61	2	565.87	0.27
									FVTVQATFGTQVVEK	16	2	1	115298678	N-Term(iTRAQ4plex); K15(iTRAQ4plex)	1942.09	0.47			59	2	971.55	-0.72
									VSHSEDDCLAFK	2	1	1	115298678	N-Term(iTRAQ4plex); C8(Methylthio); K12(iTRAQ4plex)	1684.8	0.18			52	2	842.9	2.22
									TMQALPYSTVGNSNNYLHLSVLR	1	2	1	115298678	N-Term(iTRAQ4plex)	2722.42	0.33			45	3	908.14	2.58
									LMNIFLK	8	2	1	115298678	N-Term(iTRAQ4plex); K7(iTRAQ4plex)	1166.72	0.12			43	2	583.87	2.09
									QPVPGQQMTLK	2	2	1	115298678	N-Term(iTRAQ4plex); K11(iTRAQ4plex)	1514.87	0.15			43	2	757.94	3.25
									FLTTAK	4	2	1	115298678	N-Term(iTRAQ4plex); K6(iTRAQ4plex)	968.6	0.25			43	2	484.8	-2.45
									TFISPIK	5	1	1	115298678	N-Term(iTRAQ4plex); K7(iTRAQ4plex)	1093.68	0.19			42	2	547.35	-1.02
									VTIKPAPETEK	4	1	1	115298678	N-Term(iTRAQ4plex); K4(iTRAQ4plex); K11(iTRAQ4plex)	1644.99	0.36			42	3	549	0.88
									LVLSSEK	1	3	1	115298678	N-Term(iTRAQ4plex); K7(iTRAQ4plex)	1063.66	0.16			41	2	532.33	0.39
									SEFPESWLWNVEDLK	1	2	1	115298678	N-Term(iTRAQ4plex); K15(iTRAQ4plex)	2167.1	0.26			40	2	1084.05	0.43
									VQLSNDFDEYIMAIEQTIK	1	1	1	115298678	N-Term(iTRAQ4plex); M12(Oxidation); K19(iTRAQ4plex)	2561.31	0.12			40	2	1281.16	0.45
									QPSSAFAAFVK	2	2	1	115298678	N-Term(iTRAQ4plex); K11(iTRAQ4plex)	1440.81	0.51			39	3	480.94	0.48
									TVMVNIENPEGIPVK	2	2	1	115298678	N-Term(iTRAQ4plex); M3(Oxidation); K15(iTRAQ4plex)	1944.07	0.69			39	3	648.69	-0.91
									IWDVVEK	2	2	1	115298678	N-Term(iTRAQ4plex); K7(iTRAQ4plex)	1176.69	0.16			37	2	588.85	1.02
									WLILEK	2	2	1	115298678	N-Term(iTRAQ4plex); K6(iTRAQ4plex)	1089.69	0.25			36	2	545.35	1.14
									DSITTWEILAVSMSDK	1	2	1	115298678	N-Term(iTRAQ4plex); K16(iTRAQ4plex)	2084.08	1.28			35	3	695.37	-0.8
									YYTYLIMNK	1	2	1	115298678	N-Term(iTRAQ4plex); M7(Oxidation); K9(iTRAQ4plex)	1512.8	0.54			34	2	756.9	-0.15
									GDQDATMSILDISMMTGFAPDTDDLK	1	1	1	115298678	N-Term(iTRAQ4plex); M7(Oxidation); M14(Oxidation); M15(Oxidation); K26(iTRAQ4plex)	3124.43	0.33			30	3	1042.15	2.24
11761629	FGA	Fibrinogen alpha chain	24.22	15	14	139	0.79	69.71
									GLIDEVNQDFTNR	14	2	1	11761629	N-Term(iTRAQ4plex)	1664.84	0.77	0.240622	5.25	73	2	832.92	-0.65
									DSHSLTTNIMEILR	13	2	1	11761629	N-Term(iTRAQ4plex); M10(Oxidation)	1789.93	1.31		4.99	105	3	597.31	1.21
									VQHIQLLQK	38	2	1	11761629	N-Term(iTRAQ4plex); K9(iTRAQ4plex)	1394.88	0.71		4.68	64	2	697.94	5.44
									HPDEAAFFDTASTGK	5	2	1	11761629	N-Term(iTRAQ4plex); K15(iTRAQ4plex)	1881.93	0.84		4.08	59	3	627.98	2.29
									MKPVPDLVPGNFK	5	2	1	11761629	N-Term(iTRAQ4plex); K2(iTRAQ4plex); K13(iTRAQ4plex)	1874.09	0.51		3.88	36	3	625.37	0.47
									QLEQVIAK	5	2	1	11761629	N-Term(iTRAQ4plex); K8(iTRAQ4plex)	1216.75	0.8		3.77	50	2	608.88	0.83
									NSLFEYQK	40	2	1	11761629	N-Term(iTRAQ4plex); K8(iTRAQ4plex)	1316.71	0.82		3.7	52	2	658.86	2.89
									EVDLKDYEDQQK	3	2	1	11761629	N-Term(iTRAQ4plex); K5(iTRAQ4plex); K12(iTRAQ4plex)	1942.02	0.96		3.28	30	3	648.01	1.66
									TFPGFFSPMLGEFVSETESR	2	2	1	11761629	N-Term(iTRAQ4plex); M9(Oxidation)	2425.16	1.06		3.23	40	3	809.06	3.66
									DSDWPFCSDEDWNYK	2	2	1	11761629	N-Term(iTRAQ4plex); C7(Methylthio); K15(iTRAQ4plex)	2240.91	0.67			81	2	1120.96	0.2
									LEVDIDIK	5	2	1	11761629	N-Term(iTRAQ4plex); K8(iTRAQ4plex)	1232.74	0.71			56	2	616.87	1.87
									AQLVDMK	1	2	1	11761629	N-Term(iTRAQ4plex); K7(iTRAQ4plex)	1092.63	0.69			45	2	546.82	0.26
									MELERPGGNEITR	1	2	1	11761629	N-Term(iTRAQ4plex)	1645.85	0.28			38	3	549.29	1.58
									RLEVDIDIK	4	2	1	11761629	N-Term(iTRAQ4plex); K9(iTRAQ4plex)	1388.83	0.83			35	3	463.62	-2.51
									DSHSLTTNIMEILR	1	2	1	11761629	N-Term(iTRAQ4plex)	1773.93				30	3	591.98	-0.06
118442839	CFHR1	Complement factor H-related protein 1	9.09	4	3	23	1.72	37.63
									EIMENYNIALR	16	2	2	118442839;62739186	N-Term(iTRAQ4plex)	1509.78			4.82	61	2	755.4	-1.64
									EIMENYNIALR	3	2	2	118442839;62739186	N-Term(iTRAQ4plex); M3(Oxidation)	1525.78			4.16	57	2	763.4	2.67
									INHGILYDEEK	3	2	1	118442839	N-Term(iTRAQ4plex); K11(iTRAQ4plex)	1618.87	1.72	0	3.79	77	2	809.94	3.8
									LEYPTCAK	1	2	2	118442839;62739186	N-Term(iTRAQ4plex); C6(Methylthio); K8(iTRAQ4plex)	1258.64				52	2	629.82	0.87
119392081	CFI	Complement factor I preproprotein	18.35	10	10	43	1.06	65.68
									YQIWTTVVDWIHPDLK	12	1	1	119392081	N-Term(iTRAQ4plex); K16(iTRAQ4plex)	2302.25	1.1	0.22341	6.24	97	3	768.09	2.86
									GLETSLAECTFTK	2	1	1	119392081	N-Term(iTRAQ4plex); C9(Methylthio); K13(iTRAQ4plex)	1733.87	0.82		5.51	81	2	867.44	2.63
									EANVACLDLGFQQGADTQR	4	1	1	119392081	N-Term(iTRAQ4plex); C6(Methylthio)	2226.04	0.96		5.4	84	2	1113.52	-1.2
									VFSLQWGEVK	7	1	1	119392081	N-Term(iTRAQ4plex); K10(iTRAQ4plex)	1480.84	1.3		4.29	66	2	740.92	-0.25
									SFPTYCQQK	6	1	1	119392081	N-Term(iTRAQ4plex); C6(Methylthio); K9(iTRAQ4plex)	1435.7	1.23		3.71	41	2	718.35	4.77
									IVIEYVDR	2	1	1	119392081	N-Term(iTRAQ4plex)	1150.66	1		3.17	37	2	575.83	2.43
									AQLGDLPWQVAIK	5	1	1	119392081	N-Term(iTRAQ4plex); K13(iTRAQ4plex)	1727.01	0.79			67	2	864.01	2.95
									FSVSLK	3	1	1	119392081	N-Term(iTRAQ4plex); K6(iTRAQ4plex)	968.6	1.05			34	2	484.8	0.13
									LPYQCPK	1	1	1	119392081	N-Term(iTRAQ4plex); C5(Methylthio); K7(iTRAQ4plex)	1182.62	0.99			33	2	591.82	-0.47
									TMFICK	1	1	1	119392081	N-Term(iTRAQ4plex); C5(Methylthio); K6(iTRAQ4plex)	1076.55	0.53			32	2	538.78	-1.27
119395750	KRT1	Keratin, type II cytoskeletal 1	19.41	10	9	25	1.42	66
									LNDLEDALQQAK	3	1	1	119395750	N-Term(iTRAQ4plex); K12(iTRAQ4plex)	1645.9	1.87	0.546123	5.51	63	2	823.46	2.28
									WELLQQVDTSTR	6	1	1	119395750	N-Term(iTRAQ4plex)	1619.85	1.33		4.35	66	2	810.43	1.43
									SLDLDSIIAEVK	6	1	1	119395750	N-Term(iTRAQ4plex); K12(iTRAQ4plex)	1590.92	1.42		3.96	70	2	795.96	1.79
									SLNNQFASFIDK	3	1	1	119395750	N-Term(iTRAQ4plex); K12(iTRAQ4plex)	1671.9	1.29		3.55	58	2	836.45	2.1
									FSSCGGGGGSFGAGGGFGSR	2	1	1	119395750	N-Term(iTRAQ4plex); C4(Methylthio)	1898.81	3.03		3.44	81	2	949.91	2.06
									TNAENEFVTIK	1	1	1	119395750	N-Term(iTRAQ4plex); K11(iTRAQ4plex)	1553.84	1.5			59	2	777.43	1.39
									DYQELMNTK	1	1	1	119395750	N-Term(iTRAQ4plex); K9(iTRAQ4plex)	1429.72	1.39			45	2	715.37	0.85
									FLEQQNQVLQTK	1	3	2	47132620;119395750	N-Term(iTRAQ4plex); K12(iTRAQ4plex)	1763.99				38	3	588.67	1.09
									DVDGAYMTK	1	1	1	119395750	N-Term(iTRAQ4plex); K9(iTRAQ4plex)	1287.65	1.5			36	2	644.33	-0.67
									THNLEPYFESFINNLR	1	1	1	119395750	N-Term(iTRAQ4plex)	2138.07	1.46			31	3	713.36	-2.4
119703753	KRT6B	Keratin, type II cytoskeletal 6B	9.22	5	3	8	5.3	60.03
									AEAESWYQTK	2	4	1	119703753	N-Term(iTRAQ4plex); K10(iTRAQ4plex)	1500.76	8.19	3.21016	4.78	70	2	750.89	4.84
									ADTLTDEINFLR	2	3	1	119703753	N-Term(iTRAQ4plex)	1551.81	1.78		4.39	33	2	776.41	0.6
									TAAENEFVTLK	1	4	1	119703753	N-Term(iTRAQ4plex); K11(iTRAQ4plex)	1510.84	5.3			63	2	755.92	1.4
									NLDLDSIIAEVK	2	7	2	47132620;119703753	N-Term(iTRAQ4plex); K12(iTRAQ4plex)	1617.93				54	2	809.47	2.57
									FASFIDK	1	19	2	47132620;119703753	N-Term(iTRAQ4plex); K7(iTRAQ4plex)	1115.63				53	2	558.32	-0.65
133925809	ITIH3	Inter-alpha-trypsin inhibitor heavy chain H3 preproprotein	2.47	2	2	2	1.24	99.79
									EHLVQATPENLQEAR	1	1	1	133925809	N-Term(iTRAQ4plex)	1878.98	1.48	0.311127		50	3	627	0.76
									ALDLSLK	1	1	1	133925809	N-Term(iTRAQ4plex); K7(iTRAQ4plex)	1047.67	1.04			36	2	524.34	0.55
14550407	C2	Complement C2 preproprotein	15.03	10	10	32	0.77	83.21
									KNQGILEFYGDDIALLK	2	3	1	14550407	N-Term(iTRAQ4plex); K1(iTRAQ4plex); K17(iTRAQ4plex)	2369.35	0.99	0.434191	4.96	71	3	790.46	3.23
									LLGMETMAWQEIR	2	3	1	14550407	N-Term(iTRAQ4plex); M4(Oxidation)	1737.89	0.81		4.63	39	2	869.45	6.99
									AVISPGFDVFAK	5	3	1	14550407	N-Term(iTRAQ4plex); K12(iTRAQ4plex)	1538.88	0.82		4.58	95	2	769.95	1.73
									CPAPVSFENGIYTPR	2	1	1	14550407	N-Term(iTRAQ4plex); C1(Methylthio)	1840.89	0.52		3.79	56	2	920.95	3.53
									EVVTDQFLCSGTQEDESPCK	2	3	1	14550407	N-Term(iTRAQ4plex); C9(Methylthio); C19(Methylthio); K20(iTRAQ4plex)	2595.14	1.13		3.4	40	3	865.72	1.53
									DFHINLFR	5	3	1	14550407	N-Term(iTRAQ4plex)	1205.66	0.74		3.16	38	2	603.33	1.35
									NQGILEFYGDDIALLK	1	3	1	14550407	N-Term(iTRAQ4plex); K16(iTRAQ4plex)	2097.15	0.72			67	2	1049.08	2.06
									LLGMETMAWQEIR	1	3	1	14550407	N-Term(iTRAQ4plex); M4(Oxidation); M7(Oxidation)	1753.87	2.08			66	2	877.44	-2.07
									QHLGDVLNFLPL	3	3	1	14550407	N-Term(iTRAQ4plex)	1509.86	0.97			53	2	755.43	1.8
									HAIILLTDGK	1	3	1	14550407	N-Term(iTRAQ4plex); K10(iTRAQ4plex)	1368.85	1.44			52	3	456.95	0.82
									LNINLK	8	3	1	14550407	N-Term(iTRAQ4plex); K6(iTRAQ4plex)	1002.66	0.75			42	2	501.83	2.14
153266841	APOH	Beta-2-glycoprotein 1	35.07	9	9	51	2.83	38.27
									TFYEPGEEITYSCKPGYVSR	7	1	1	153266841	N-Term(iTRAQ4plex); C13(Methylthio); K14(iTRAQ4plex)	2660.26	3.14	0.853743	5.02	51	3	887.43	0.06
									CSYTEDAQCIDGTIEVPK	4	1	1	153266841	N-Term(iTRAQ4plex); C1(Methylthio); C9(Methylthio); K18(iTRAQ4plex)	2352.04	1.81		4.79	63	2	1176.53	-1.31
									FICPLTGLWPINTLK	5	1	1	153266841	N-Term(iTRAQ4plex); C3(Methylthio); K15(iTRAQ4plex)	2050.15	2.99		4.27	61	2	1025.58	3.23
									KFICPLTGLWPINTLK	7	1	1	153266841	N-Term(iTRAQ4plex); K1(iTRAQ4plex); C4(Methylthio); K16(iTRAQ4plex)	2322.35	3.01		4.21	58	3	774.79	3.36
									TCPKPDDLPFSTVVPLK	4	1	1	153266841	N-Term(iTRAQ4plex); C2(Methylthio); K4(iTRAQ4plex); K17(iTRAQ4plex)	2335.28	2.48		3.87	65	3	779.1	1.38
									ATFGCHDGYSLDGPEEIECTK	5	1	1	153266841	N-Term(iTRAQ4plex); C5(Methylthio); C19(Methylthio); K21(iTRAQ4plex)	2652.14	1.94			70	3	884.72	4.34
									VCPFAGILENGAVR	2	1	1	153266841	N-Term(iTRAQ4plex); C2(Methylthio)	1635.85	4.7			44	3	545.95	0.46
									VSFFCK	15	1	1	153266841	N-Term(iTRAQ4plex); C5(Methylthio); K6(iTRAQ4plex)	1064.55	2.83			42	2	532.78	1.77
									EHSSLAFWK	2	1	1	153266841	N-Term(iTRAQ4plex); K9(iTRAQ4plex)	1392.75	2.35			38	3	464.92	1.38
15431310	KRT14	Keratin, type I cytoskeletal 14	9.75	5	3	27	2.06	51.59
									ASLENSLEETK	7	2	1	15431310	N-Term(iTRAQ4plex); K11(iTRAQ4plex)	1508.81	2.07	0.465081	5.16	74	2	754.91	2.88
									VLDELTLAR	2	5	2	4557701;15431310	N-Term(iTRAQ4plex)	1173.69			3.28	51	2	587.35	-4.29
									LASYLDK	16	8	4	4557701;195972866;55956899;15431310	N-Term(iTRAQ4plex); K7(iTRAQ4plex)	1097.64			3.22	55	2	549.33	-0.59
									DAEEWFFTK	1	1	1	15431310	N-Term(iTRAQ4plex); K9(iTRAQ4plex)	1460.73	1.92			32	2	730.87	0.74
									TKYETELNLR	1	1	1	15431310	N-Term(iTRAQ4plex); K2(iTRAQ4plex)	1554.87	2.79			30	3	518.96	1.19
156119625	ITIH1	Inter-alpha-trypsin inhibitor heavy chain H1 a	7.14	5	5	10	0.39	101.33
									GSLVQASEANLQAAQDFVR	4	3	1	156119625	N-Term(iTRAQ4plex)	2148.12	0.86	0.261304	4.89	87	2	1074.56	-0.41
									QAVDTAVDGVFIR	2	1	1	156119625	N-Term(iTRAQ4plex)	1534.84	0.32		4.46	67	2	767.92	1.43
									EVAFDLEIPK	2	1	1	156119625	N-Term(iTRAQ4plex); K10(iTRAQ4plex)	1448.83	0.28		3.54	58	2	724.92	1.73
									QYYEGSEIVVAGR	1	3	1	156119625	N-Term(iTRAQ4plex)	1614.83	0.2			48	2	807.92	1.55
									LDAQASFLPK	1	2	1	156119625	N-Term(iTRAQ4plex); K10(iTRAQ4plex)	1377.8	0.46			34	2	689.4	-0.12
156523970	AHSG	Alpha-2-HS-glycoprotein	21.25	5	5	111	2.07	39.32
									TVVQPSVGAAAGPVVPPCPGR	32	1	1	156523970	N-Term(iTRAQ4plex); C18(Methylthio)	2149.14	1.67	0.354923	7.12	94	2	1075.07	1.27
									EHAVEGDCDFQLLK	55	1	1	156523970	N-Term(iTRAQ4plex); C8(Methylthio); K14(iTRAQ4plex)	1937.94	2.1		6.09	89	3	646.65	1.72
									QPNCDDPETEEAALVAIDYINQNLPWGYK	3	1	1	156523970	N-Term(iTRAQ4plex); C4(Methylthio); K29(iTRAQ4plex)	3640.73	1.34		5.03	68	3	1214.25	2
									CNLLAEK	11	1	1	156523970	N-Term(iTRAQ4plex); C1(Methylthio); K7(iTRAQ4plex)	1124.6	2.13		3.2	40	2	562.81	-0.3
									FSVVYAK	10	1	1	156523970	N-Term(iTRAQ4plex); K7(iTRAQ4plex)	1101.66	2.12			56	2	551.33	0.37
156616294	PGLYRP2	N-acetylmuramoyl-L-alanine amidase	8.85	3	3	7	1.26	62.18
									EFTEAFLGCPAIHPR	2	1	1	156616294	N-Term(iTRAQ4plex); C9(Methylthio)	1877.92	1.34	0.397157	5.53	53	3	626.65	3.3
									GCPDVQASLPDAK	4	1	1	156616294	N-Term(iTRAQ4plex); C2(Methylthio); K13(iTRAQ4plex)	1634.82	1.08		3.36	46	2	817.91	5.13
									GSQTQSHPDLGTEGCWDQLSAPR	1	1	1	156616294	N-Term(iTRAQ4plex); C15(Methylthio)	2660.2	1.86			37	3	887.4	1.78
156627579	CLEC3B	Tetranectin	8.91	2	2	2	1.83	22.52
									LDTLAQEVALLK	1	1	1	156627579	N-Term(iTRAQ4plex); K12(iTRAQ4plex)	1601.98	2.32	0.615183		43	2	801.49	2.46
									MFEELK	1	1	1	156627579	N-Term(iTRAQ4plex); K6(iTRAQ4plex)	1084.59	1.45			40	2	542.8	-2.58
162809334	PZP	Pregnancy zone protein	14.04	18	12	193	1.75	163.76
									SSGSLLNNAIK	42	2	2	162809334;66932947	N-Term(iTRAQ4plex); K11(iTRAQ4plex)	1391.81		0.448968	5.74	83	2	696.41	1.53
									MVSGFIPLKPTVK	74	2	2	162809334;66932947	N-Term(iTRAQ4plex); K9(iTRAQ4plex); K13(iTRAQ4plex)	1849.13			5.51	74	2	925.07	-1.66
									MVSGFIPLKPTVK	27	2	2	162809334	N-Term(iTRAQ4plex); M1(Oxidation); K9(iTRAQ4plex); K13(iTRAQ4plex)	1865.13			5.3	69	3	622.38	2.45
									YNILPEKEDSPFALK	1	1	1	162809334	N-Term(iTRAQ4plex); K7(iTRAQ4plex); K15(iTRAQ4plex)	2196.23	2.08		5.25		3	732.75	0.95
									AGAFCLSEDAGLGISSTASLR	12	2	2	162809334;66932947	N-Term(iTRAQ4plex); C5(Methylthio)	2216.09			4.9	77	2	1108.55	2.31
									GSFALSFPVESDVAPIAR	4	1	1	162809334	N-Term(iTRAQ4plex)	2007.07	2.4		4.66	74	2	1004.04	1.75
									SLFTDLVAEK	2	1	1	162809334	N-Term(iTRAQ4plex); K10(iTRAQ4plex)	1410.81	1.87		4.23	73	2	705.91	1.71
									ATVLNYLPK	9	2	2	162809334;66932947	N-Term(iTRAQ4plex); K9(iTRAQ4plex)	1306.8			4.12	53	2	653.9	3.06
									LEAGINQLSFPLSSEPIQGSYR	4	1	1	162809334	N-Term(iTRAQ4plex)	2550.34	1.67		3.71	58	3	850.79	3.52
									VQTVPQTCDGHK	2	1	1	162809334	N-Term(iTRAQ4plex); C8(Methylthio); K12(iTRAQ4plex)	1646.82	0.56		3.47	42	3	549.61	0.98
									EILNSLDK	2	1	1	162809334	N-Term(iTRAQ4plex); K8(iTRAQ4plex)	1219.71	1.67		3.45	45	2	610.36	0.41
									IAQWQSLK	3	1	1	162809334	N-Term(iTRAQ4plex); K8(iTRAQ4plex)	1261.75	1.51		3.26	47	2	631.38	-0.91
									ISEITNIVSK	2	1	1	162809334	N-Term(iTRAQ4plex); K10(iTRAQ4plex)	1391.84	1.45			74	2	696.42	2.49
									VVSVDENFRPR	1	1	1	162809334	N-Term(iTRAQ4plex)	1461.79	2.01			45	3	487.94	1.25
									MLQITNTGFEMK	1	1	1	162809334	N-Term(iTRAQ4plex); K12(iTRAQ4plex)	1700.9	1.83			44	2	850.96	4.59
									YNILPEK	2	2	2	162809334;66932947	N-Term(iTRAQ4plex); K7(iTRAQ4plex)	1164.69				42	2	582.85	1.15
									ASPAFLASQNTK	2	1	1	162809334	N-Term(iTRAQ4plex); K12(iTRAQ4plex)	1522.85	1.81			39	2	761.93	3.07
									CVYLQTSMK	1	1	1	162809334	N-Term(iTRAQ4plex); C1(Methylthio); K9(iTRAQ4plex)	1406.71	1.53			37	2	703.86	0.85
									GVPIPNK	2	2	2	162809334;66932947	N-Term(iTRAQ4plex); K7(iTRAQ4plex)	1012.64				37	2	506.82	0.38
16418467	LRG1	Leucine-rich alpha-2-glycoprotein	40.92	9	9	86	1.32	38.15
									TLDLGENQLETLPPDLLR	33	1	1	16418467	N-Term(iTRAQ4plex)	2181.19	1.34	0.293262	7.32	115	2	1091.1	1.28
									LQELHLSSNGLESLSPEFLRPVPQLR	2	1	1	16418467	N-Term(iTRAQ4plex)	3103.71	1		6.6	43	4	776.68	3.42
									NALTGLPPGLFQASATLDTLVLK	3	1	1	16418467	N-Term(iTRAQ4plex); K23(iTRAQ4plex)	2628.53	1.86		6.36	102	3	876.85	4.28
									ENQLEVLEVSWLHGLK	17	1	1	16418467	N-Term(iTRAQ4plex); K16(iTRAQ4plex)	2182.22	1.26		5.79	84	3	728.08	2.99
									DGFDISGNPWICDQNLSDLYR	8	1	1	16418467	N-Term(iTRAQ4plex); C12(Methylthio)	2618.18	1.13		5.66	96	2	1309.59	1.4
									ALGHLDLSGNR	5	1	1	16418467	N-Term(iTRAQ4plex)	1296.72	1.32		4.33	50	2	648.86	1.45
									GQTLLAVAK	7	1	1	16418467	N-Term(iTRAQ4plex); K9(iTRAQ4plex)	1188.75	1.03		4.23	70	2	594.88	-1.17
									DLLLPQPDLR	10	1	1	16418467	N-Term(iTRAQ4plex)	1323.78	1.41		3.54	55	2	662.39	3.04
									YLFLNGNK	1	1	1	16418467	N-Term(iTRAQ4plex); K8(iTRAQ4plex)	1256.72	0.86			46	2	628.87	-0.66
166197660	C8G	Complement component C8 gamma chain	23.76	3	3	8	0.89	22.26
									SLPVSDSVLSGFEQR	5	1	1	166197660	N-Term(iTRAQ4plex)	1764.93	0.76	0.190351	5.49	114	2	882.97	3.08
									AEATTLHVAPQGTAMAVSTFR	2	1	1	166197660	N-Term(iTRAQ4plex)	2303.19	1.14		5.21	80	3	768.4	-0.7
									RPASPISTIQPK	1	1	1	166197660	N-Term(iTRAQ4plex); K12(iTRAQ4plex)	1582.95	0.97			38	3	528.32	-0.74
166362713	CDH5	Cadherin-5 preproprotein	3.06	2	2	2	1.53	87.47
									YEIVVEAR	1	1	1	166362713	N-Term(iTRAQ4plex)	1122.63	0.97	1.0253		42	2	561.82	0.25
									KPLIGTVLAMDPDAAR	1	1	1	166362713	N-Term(iTRAQ4plex); K1(iTRAQ4plex); M10(Oxidation)	1972.11	2.42			34	3	658.04	-0.59
167614506	LCP1	Plastin-2	3.99	2	2	3	1.24	70.24
									FSLVGIGGQDLNEGNR	2	1	1	167614506	N-Term(iTRAQ4plex)	1819.94	1.29	0.0636396	3.95	64	2	910.47	-2.97
									IGNFSTDIK	1	1	1	167614506	N-Term(iTRAQ4plex); K9(iTRAQ4plex)	1282.73	1.2			43	2	641.87	1.03
167857790	ORM1	Alpha-1-acid glycoprotein 1	40.8	7	5	149	3.39	23.52
									YVGGQEHFAHLLILR	36	1	1	167857790	N-Term(iTRAQ4plex)	1897.06	3.6	0.425523	6.49	88	3	633.03	2.3
									EQLGEFYEALDCLR	23	1	1	167857790	N-Term(iTRAQ4plex); C12(Methylthio)	1875.88	2.57		5.92	70	2	938.44	4.18
									NWGLSVYADKPETTK	22	1	1	167857790	N-Term(iTRAQ4plex); K10(iTRAQ4plex); K15(iTRAQ4plex)	2141.16	3.82		5.81	69	2	1071.08	0.74
									TYMLAFDVNDEK	22	1	1	167857790	N-Term(iTRAQ4plex); K12(iTRAQ4plex)	1733.87	3.19		5.32	77	2	867.44	3.45
									TYMLAFDVNDEK	8	1	1	167857790	N-Term(iTRAQ4plex); M3(Oxidation); K12(iTRAQ4plex)	1749.87	3.29		4	78	2	875.44	3.6
									SDVVYTDWK	30	1	1	167857790	N-Term(iTRAQ4plex); K9(iTRAQ4plex)	1400.73	3.3		3.88	66	2	700.87	3.23
									WFYIASAFR	7	2	2	167857790;4505529	N-Term(iTRAQ4plex)	1304.69			3.57	37	2	652.85	2.43
									TEDTIFLR	1	2	2	167857790;4505529	N-Term(iTRAQ4plex)	1138.62				30	2	569.81	-0.01
18201909	VCAM1	Vascular cell adhesion protein 1	3.4	2	2	3	2.03	71.21
									LHIDEMDSVPTVR	2	3	1	18201909	N-Term(iTRAQ4plex); M6(Oxidation)	1671.85	2.55	0.66468	3.34	64	3	557.96	0.82
									ELQVYISPK	1	3	1	18201909	N-Term(iTRAQ4plex); K9(iTRAQ4plex)	1364.8	1.61			41	2	682.9	-0.28
189083772	GSN	Gelsolin	6.7	4	4	5	1.21	80.59
									DPDQTDGLGLSYLSSHIANVER	2	3	1	189083772	N-Term(iTRAQ4plex)	2531.25	0.56	0.332904	4.36	72	3	844.42	1.99
									AGALNSNDAFVLK	1	3	1	189083772	N-Term(iTRAQ4plex); K13(iTRAQ4plex)	1607.9	1.26			37	2	804.45	1.82
									TPITVVK	1	3	1	189083772	N-Term(iTRAQ4plex); K7(iTRAQ4plex)	1045.69	1.19			37	2	523.35	-0.6
									LFACSNK	1	3	1	189083772	N-Term(iTRAQ4plex); C4(Methylthio); K7(iTRAQ4plex)	1116.58	1.22			34	2	558.79	-0.77
189181724	PRG4	Proteoglycan 4	5.59	5	5	12	1.84	136.46
									GLPNVVTSAISLPNIR	6	4	1	189181724	N-Term(iTRAQ4plex)	1795.06	1.88	0.231138	5.13	92	2	898.03	3.04
									DQYYNIDVPSR	1	4	1	189181724	N-Term(iTRAQ4plex)	1513.74	1.71			53	2	757.38	2.04
									GGSIQQYIYK	3	4	1	189181724	N-Term(iTRAQ4plex); K10(iTRAQ4plex)	1444.8	1.53			52	2	722.91	0.02
									GFGGLTGQIVAALSTAK	1	4	1	189181724	N-Term(iTRAQ4plex); K17(iTRAQ4plex)	1879.09				51	3	627.03	0.62
									ITEVWGIPSPIDTVFTR	1	4	1	189181724	N-Term(iTRAQ4plex)	2075.14	2.07			41	2	1038.07	2.7
189242612	C6	Complement component C6	13.49	8	8	26	0.86	104.72
									ENPAVIDFELAPIVDLVR	7	1	1	189242612	N-Term(iTRAQ4plex)	2154.2	0.83	0.0890158	5.01	94	2	1077.6	1.53
									GEVLDNSFTGGICK	2	1	1	189242612	N-Term(iTRAQ4plex); C13(Methylthio); K14(iTRAQ4plex)	1773.88	1.03		4.84	70	2	887.44	3.78
									DLHLSDVFLK	9	1	1	189242612	N-Term(iTRAQ4plex); K10(iTRAQ4plex)	1474.85	0.79		4.65	59	2	737.93	1.11
									TLNICEVGTIR	2	1	1	189242612	N-Term(iTRAQ4plex); C5(Methylthio)	1408.75	0.78		4.37	31	2	704.88	3.88
									SEYGAALAWEK	2	1	1	189242612	N-Term(iTRAQ4plex); K11(iTRAQ4plex)	1512.8	0.9		3.93	66	2	756.9	2.53
									VPANLENVGFEVQTAEDDLK	2	1	1	189242612	N-Term(iTRAQ4plex); K20(iTRAQ4plex)	2476.29	0.92		3.66	72	3	826.1	1.6
									TFSEWLESVK	1	1	1	189242612	N-Term(iTRAQ4plex); K10(iTRAQ4plex)	1513.82	0.93			44	2	757.41	2.6
									DLTSLGHNENQQGSFSSQGGSSFSVPIFYSSK	1	1	1	189242612	N-Term(iTRAQ4plex); K32(iTRAQ4plex)	3680.78				38	3	1227.6	1.27
189458817	TFRC	Transferrin receptor protein 1	6.58	4	4	9	1.94	84.82
									SSGLPNIPVQTISR	2	1	1	189458817	N-Term(iTRAQ4plex)	1612.92	2.07	0.530055	4.6	69	2	806.96	1.16
									LTTDFGNAEK	2	1	1	189458817	N-Term(iTRAQ4plex); K10(iTRAQ4plex)	1383.74	2.53		4.14	67	2	692.37	1.52
									LTHDVELNLDYER	3	1	1	189458817	N-Term(iTRAQ4plex)	1760.9	1.39		4.01	67	2	880.95	2.78
									DENLALYVENQFR	2	1	1	189458817	N-Term(iTRAQ4plex)	1754.89	1.5		3.32	38	2	877.95	2.75
195972866	KRT10	Keratin, type I cytoskeletal 10	10.96	6	5	27	0.63	58.77
									LKYENEVALR	2	1	1	195972866	N-Term(iTRAQ4plex); K2(iTRAQ4plex)	1522.89	0.46	0.845713	4.63	39	3	508.3	3.14
									VLDELTLTK	2	1	1	195972866	N-Term(iTRAQ4plex); K9(iTRAQ4plex)	1319.8	0.67		3.89	78	2	660.4	-1.43
									DAEAWFNEK	5	4	1	195972866	N-Term(iTRAQ4plex); K9(iTRAQ4plex)	1397.7	0.63		3.5	59	2	699.35	2.02
									LASYLDK	16	8	4	4557701;195972866;55956899;15431310	N-Term(iTRAQ4plex); K7(iTRAQ4plex)	1097.64			3.22	55	2	549.33	-0.59
									ALEESNYELEGK	1	1	1	195972866	N-Term(iTRAQ4plex); K12(iTRAQ4plex)	1669.86	0.55			41	2	835.43	2.41
									AETECQNTEYQQLLDIK	1	1	1	195972866	N-Term(iTRAQ4plex); C5(Methylthio); K17(iTRAQ4plex)	2360.14	2.46			32	3	787.38	1.89
19923106	PON1	Serum paraoxonase/arylesterase 1	10.14	3	3	17	0.93	39.71
									IFFYDSENPPASEVLR	9	1	1	19923106	N-Term(iTRAQ4plex)	2028.02	0.84	0.14	5.5	82	2	1014.52	1.58
									ILIGTVFHK	7	2	1	19923106	N-Term(iTRAQ4plex); K9(iTRAQ4plex)	1315.83	0.98		4.66	66	2	658.42	-0.48
									YVYIAELLAHK	1	1	1	19923106	N-Term(iTRAQ4plex); K11(iTRAQ4plex)	1607.94	1.12			39	3	536.65	-0.14
205277441	SERPINA7	Thyroxine-binding globulin	27.95	9	9	21	1.56	46.29
									AQWANPFDPSK	7	1	1	205277441	N-Term(iTRAQ4plex); K11(iTRAQ4plex)	1548.81	2.16	0.335464	4.47	66	2	774.91	2.23
									GTEAAAVPEVELSDQPENTFLHPIIQIDR	3	1	1	205277441	N-Term(iTRAQ4plex)	3333.71	1.06		3.4	52	3	1111.91	-0.29
									TEDSSSFLIDK	2	1	1	205277441	N-Term(iTRAQ4plex); K11(iTRAQ4plex)	1529.8	1.77		3.35	63	2	765.4	2.06
									GWVDLFVPK	2	1	1	205277441	N-Term(iTRAQ4plex); K9(iTRAQ4plex)	1348.79	1.42			66	2	674.9	1.19
									FTVETPDK	2	1	1	205277441	N-Term(iTRAQ4plex); K8(iTRAQ4plex)	1224.67	1.64			48	2	612.84	-0.62
									KELELQIGNALFIGK	1	1	1	205277441	N-Term(iTRAQ4plex); K1(iTRAQ4plex); K15(iTRAQ4plex)	2105.28	1.86			46	3	702.43	2.72
									NALALFVLPK	1	1	1	205277441	N-Term(iTRAQ4plex); K10(iTRAQ4plex)	1373.88	1.53			43	2	687.44	1.76
									EGQMESVEAAMSSK	2	1	1	205277441	N-Term(iTRAQ4plex); K14(iTRAQ4plex)	1771.85	1.29			38	3	591.29	0.33
									SFMLLILER	1	1	1	205277441	N-Term(iTRAQ4plex)	1265.74	1.86			36	2	633.37	1.09
21071030	A1BG	Alpha-1B-glycoprotein	31.52	8	8	129	1.2	54.22
									TPGAAANLELIFVGPQHAGNYR	28	1	1	21071030	N-Term(iTRAQ4plex)	2440.3	0.7	0.482151	8.71	83	3	814.1	4.39
									NGVAQEPVHLDSPAIK	30	1	1	21071030	N-Term(iTRAQ4plex); K16(iTRAQ4plex)	1963.09	1.3		5.84	92	3	655.03	-0.06
									SLPAPWLSMAPVSWITPGLK	12	1	1	21071030	N-Term(iTRAQ4plex); K20(iTRAQ4plex)	2439.37	1.14		5.81	77	2	1220.19	0.12
									SGLSTGWTQLSK	28	1	1	21071030	N-Term(iTRAQ4plex); K12(iTRAQ4plex)	1552.86	1.47		5.48	92	2	776.93	2.27
									CEGPIPDVTFELLR	21	1	1	21071030	N-Term(iTRAQ4plex); C1(Methylthio)	1778.9	0.45		4.8	69	2	889.95	3.03
									TDGEGALSEPSATVTIEELAAPPPPVLMHHGESSQVLHPGNK	1	1	1	21071030	N-Term(iTRAQ4plex); M28(Oxidation); K42(iTRAQ4plex)	4604.33				50	4	1151.84	1.53
									LLELTGPK	7	1	1	21071030	N-Term(iTRAQ4plex); K8(iTRAQ4plex)	1158.73	1.21			41	2	579.87	-1.03
									SWVPHTFESELSDPVELLVAES	1	1	1	21071030	N-Term(iTRAQ4plex)	2615.3	0.06			40	2	1308.16	1.59
									SLPAPWLSMAPVSWITPGLK	1	1	1	21071030	N-Term(iTRAQ4plex); M9(Oxidation); K20(iTRAQ4plex)	2455.37	1.12			31	2	1228.19	1.2
211938442	APOL1	Apolipoprotein L1	5.79	2	2	3	0.97	42.13
									WWTQAQAHDLVIK	1	3	1	211938442	N-Term(iTRAQ4plex); K13(iTRAQ4plex)	1884.04	1.16	0.176777		53	3	628.68	0.62
									LNILNNNYK	2	3	1	211938442	N-Term(iTRAQ4plex); K9(iTRAQ4plex)	1393.81	0.91			50	2	697.41	1.01
21361302	SERPINA4	Kallistatin	7.96	3	3	8	1.29	48.51
									EIEEVLTPEMLMR	3	1	1	21361302	N-Term(iTRAQ4plex)	1733.89	0.9	0.230434	3.2	53	2	867.45	0.62
									LGFTDLFSK	1	1	1	21361302	N-Term(iTRAQ4plex); K9(iTRAQ4plex)	1315.75	1.02			53	2	658.38	0.19
									VGSALFLSHNLK	3	1	1	21361302	N-Term(iTRAQ4plex); K12(iTRAQ4plex)	1573.93	1.35			45	3	525.32	0.1
									EIEEVLTPEMLMR	1	1	1	21361302	N-Term(iTRAQ4plex); M10(Oxidation); M12(Oxidation)	1765.89	1.35			34	2	883.45	2.91
21450863	ATRN	Attractin	5.9	6	6	15	1.48	141.34
									YYTAINFVATPDEQNR	4	2	1	21450863	N-Term(iTRAQ4plex)	2046	1.33	0.694418	5.84	84	2	1023.5	-3.22
									YGHSLALYK	5	2	1	21450863	N-Term(iTRAQ4plex); K9(iTRAQ4plex)	1339.77	1.17		3.49	63	3	447.26	3.09
									NHNALLASLTTQK	2	2	1	21450863	N-Term(iTRAQ4plex); K13(iTRAQ4plex)	1698.97	3.05			59	3	567	-0.24
									DNPMYYCNK	2	2	1	21450863	N-Term(iTRAQ4plex); M4(Oxidation); C7(Methylthio); K9(iTRAQ4plex)	1497.64	2.24			50	2	749.33	1.99
									HCETCISGFYGDPTNGGK	1	2	1	21450863	N-Term(iTRAQ4plex); C2(Methylthio); C5(Methylthio); K18(iTRAQ4plex)	2265.97	1.8			46	3	756	2.84
									LTLTPWVGLR	1	2	1	21450863	N-Term(iTRAQ4plex)	1299.79	1.56			40	2	650.4	0
21489959	IGJ	Immunoglobulin J chain	28.93	4	4	15	1.37	18.09
									CYTAVVPLVYGGETK	4	1	1	21489959	N-Term(iTRAQ4plex); C1(Methylthio); K15(iTRAQ4plex)	1934	1.43	0.489932	5.46	67	2	967.51	1.67
									FVYHLSDLCK	8	1	1	21489959	N-Term(iTRAQ4plex); C9(Methylthio); K10(iTRAQ4plex)	1558.8	0.7		4.33	52	2	779.91	2.46
									IVLVDNK	2	1	1	21489959	N-Term(iTRAQ4plex); K7(iTRAQ4plex)	1088.69	1.63			43	2	544.85	-0.2
									MVETALTPDACYPD	1	1	1	21489959	N-Term(iTRAQ4plex); M1(Oxidation); C11(Methylthio)	1731.75	1.82			35	2	866.38	3.66
21614544	S100A8	Protein S100-A8	31.18	3	3	31	4.29	10.83
									ALNSIIDVYHK	20	1	1	21614544	N-Term(iTRAQ4plex); K11(iTRAQ4plex)	1560.89	4.2	0.592706	4.72	101	3	520.97	-2.93
									LLETECPQYIR	3	1	1	21614544	N-Term(iTRAQ4plex); C6(Methylthio)	1554.78	3.78		4.42	42	2	777.89	0.35
									GADVWFK	8	1	1	21614544	N-Term(iTRAQ4plex); K7(iTRAQ4plex)	1110.62	4.95		3.24	40	2	555.81	0.39
22091452	APOM	Apolipoprotein M	15.43	2	2	6	0.94	21.24
									SLTSCLDSK	5	1	1	22091452	N-Term(iTRAQ4plex); C5(Methylthio); K9(iTRAQ4plex)	1287.65	0.91	0.296985	3.46	66	2	644.33	1.74
									EFPEVHLGQWYFIAGAAPTK	1	1	1	22091452	N-Term(iTRAQ4plex); K20(iTRAQ4plex)	2549.34	1.33			48	3	850.45	0.64
221316614	ECM1	Extracellular matrix protein 1	6.67	3	3	6	1.63	60.64
									FSCFQEEAPQPHYQLR	3	1	1	221316614	N-Term(iTRAQ4plex); C3(Methylthio)	2170	1.63	0.302379	3.64	47	3	724	0.89
									ELLALIQLER	2	1	1	221316614	N-Term(iTRAQ4plex)	1341.82	1.81		3.36	41	2	671.42	1.67
									LLPAQLPAEK	1	2	1	221316614	N-Term(iTRAQ4plex); K10(iTRAQ4plex)	1367.85	1.22			56	2	684.43	-1.67
239756231	LOC100134397	PREDICTED: putative V-set and immunoglobulin domain-containing protein 6-like	10.36	2	1	9	0.95	24.06
									LSSVTAADTAVYYCAR	8	5	2	310110685;239756231	N-Term(iTRAQ4plex); C14(Methylthio)	1880.9			6.31	106	2	940.95	-1.05
									VTISVDK	1	3	1	239756231	N-Term(iTRAQ4plex); K7(iTRAQ4plex)	1049.64	0.95	0		39	2	525.33	0.18
256217721	CPN2	Carboxypeptidase N subunit 2	3.49	2	2	4	0.88	60.55
									LFQPLTHLK	3	1	1	256217721	N-Term(iTRAQ4plex); K9(iTRAQ4plex)	1384.86	0.84	0.162635		47	2	692.93	2.3
									GQVVPALNEK	1	1	1	256217721	N-Term(iTRAQ4plex); K10(iTRAQ4plex)	1342.79	1.07			31	2	671.9	1.14
260064050	SERPINF2	Alpha-2-antiplasmin	11.71	4	4	22	1.32	47.88
									WFLLEQPEIQVAHFPFK	11	2	1	260064050	N-Term(iTRAQ4plex); K17(iTRAQ4plex)	2417.33	1.59	0.334141	5.74	66	3	806.45	3.13
									DSFHLDEQFTVPVEMMQAR	5	2	1	260064050	N-Term(iTRAQ4plex)	2424.15	0.75		4.21	65	3	808.72	2.75
									DFLQSLK	2	2	1	260064050	N-Term(iTRAQ4plex); K7(iTRAQ4plex)	1138.67	1.05			44	2	569.84	-0.2
									DSFHLDEQFTVPVEMMQAR	2	2	1	260064050	N-Term(iTRAQ4plex); M16(Oxidation)	2440.14	1.42			39	3	814.05	0.67
									LFGPDLK	2	2	1	260064050	N-Term(iTRAQ4plex); K7(iTRAQ4plex)	1077.65	1.04			34	2	539.33	-0.43
262050538	ITIH4	Inter-alpha-trypsin inhibitor heavy chain H4	24.56	16	16	101	0.7	99.8
									QGPVNLLSDPEQGVEVTGQYER	15	2	1	262050538	N-Term(iTRAQ4plex)	2559.28	0.73	0.272054	6.26	92	3	853.77	1.44
									SPEQQETVLDGNLIIR	19	2	1	262050538	N-Term(iTRAQ4plex)	1956.05	0.71		5.66	83	2	978.53	-1.62
									AGFSWIEVTFK	2	2	1	262050538	N-Term(iTRAQ4plex); K11(iTRAQ4plex)	1572.87	0.87		5.09	90	2	786.94	2.42
									NGIDIYSLTVDSR	4	2	1	262050538	N-Term(iTRAQ4plex)	1596.83	0.48		4.95	68	2	798.92	-1.46
									TGLLLLSDPDK	8	2	1	262050538	N-Term(iTRAQ4plex); K11(iTRAQ4plex)	1459.87	0.79		4.51	68	2	730.44	2.72
									AEAQAQYSAAVAK	6	2	1	262050538	N-Term(iTRAQ4plex); K13(iTRAQ4plex)	1595.87	0.44		4.44	74	2	798.44	1.62
									ETLFSVMPGLK	8	2	1	262050538	N-Term(iTRAQ4plex); K11(iTRAQ4plex)	1509.86	0.83		4.38	61	2	755.44	2.89
									ANTVQEATFQMELPK	3	2	1	262050538	N-Term(iTRAQ4plex); K15(iTRAQ4plex)	1995.04	0.57		4.38	68	3	665.68	-3.16
									LGVYELLLK	2	2	1	262050538	N-Term(iTRAQ4plex); K9(iTRAQ4plex)	1335.85	0.6		4.1	48	2	668.43	0.75
									GPDVLTATVSGK	3	2	1	262050538	N-Term(iTRAQ4plex); K12(iTRAQ4plex)	1432.83	0.78		4.08	72	2	716.92	1.86
									FSSHVGGTLGQFYQEVLWGSPAASDDGR	4	2	1	262050538	N-Term(iTRAQ4plex)	3112.49	1.61		3.8	84	3	1038.17	0.25
									NVVFVIDK	4	2	1	262050538	N-Term(iTRAQ4plex); K8(iTRAQ4plex)	1221.75	0.56		3.72	55	2	611.38	2.29
									ETLFSVMPGLK	3	2	1	262050538	N-Term(iTRAQ4plex); M7(Oxidation); K11(iTRAQ4plex)	1525.85	0.94		3.63	52	2	763.43	0.35
									YIFHNFMER	11	2	1	262050538	N-Term(iTRAQ4plex)	1400.69	0.47		3.6	41	3	467.57	0.76
									EKAEAQAQYSAAVAK	3	2	1	262050538	N-Term(iTRAQ4plex); K2(iTRAQ4plex); K15(iTRAQ4plex)	1997.11	0.74		3.46	59	3	666.37	1.71
									ILDDLSPR	4	2	1	262050538	N-Term(iTRAQ4plex)	1072.61	0.54		3.31	46	2	536.81	1.76
									SFAAGIQALGGTNINDAMLMAVQLLDSSNQEER	1	2	1	262050538	N-Term(iTRAQ4plex); M20(Oxidation)	3624.78				30	3	1208.93	0.71
									YIFHNFMER	1	2	1	262050538	N-Term(iTRAQ4plex); M7(Oxidation)	1416.68	0.82			30	3	472.9	-1.39
262231791	CFHR3	Complement factor H-related protein 3	9.67	2	1	18	0.74	30.7
									RPYFPVAVGK	17	4	2	262231791;62739186	N-Term(iTRAQ4plex); K10(iTRAQ4plex)	1421.85			3.54	60	2	711.43	2.31
									CYFPYLENGYNQNYGR	1	2	1	262231791	N-Term(iTRAQ4plex); C1(Methylthio)	2190.95	0.74	0		31	3	730.99	0.41
27262659	CSF1R	Macrophage colony-stimulating factor 1 receptor	3.09	2	2	3	2.54	107.92
									LAIPQQSDFHNNR	2	1	1	27262659	N-Term(iTRAQ4plex)	1683.87	2.27	0.403051	3.93	59	3	561.96	1.01
									VIPGPPALTLVPAELVR	1	1	1	27262659	N-Term(iTRAQ4plex)	1886.16	2.84			34	2	943.58	-0.35
295054188	HABP2	Hyaluronan-binding protein 2	3.93	2	2	4	0.67	59.82
									DEIPHNDIALLK	3	2	1	295054188	N-Term(iTRAQ4plex); K12(iTRAQ4plex)	1665.95	0.7	0.0212132	3.22	43	3	555.99	2.45
									LPGFDSCGK	1	2	1	295054188	N-Term(iTRAQ4plex); C7(Methylthio); K9(iTRAQ4plex)	1257.62	0.67			32	2	629.31	-0.1
295986608	IGLL5	Immunoglobulin lambda-like polypeptide 5	26.64	4	4	136	1.15	23.05
									SYSCQVTHEGSTVEK	78	1	1	295986608	N-Term(iTRAQ4plex); C4(Methylthio); K15(iTRAQ4plex)	1988.93	1.07	0.318159	6.38	100	2	994.97	1.65
									YAASSYLSLTPEQWK	36	1	1	295986608	N-Term(iTRAQ4plex); K15(iTRAQ4plex)	2032.07	1.84		6.15	81	2	1016.54	1.28
									ANPTVTLFPPSSEELQANK	19	1	1	295986608	N-Term(iTRAQ4plex); K19(iTRAQ4plex)	2331.25	1.37		5.18	81	3	777.75	1.48
									VTVLGQPK	3	1	1	295986608	N-Term(iTRAQ4plex); K8(iTRAQ4plex)	1129.72	1.37		3.18	43	2	565.36	0.51
300244560	CRISP3	Cysteine-rich secretory protein 3	5.81	2	2	5	1.39	29.05
									YEDLYSNCK	2	2	1	300244560	N-Term(iTRAQ4plex); C8(Methylthio); K9(iTRAQ4plex)	1468.67	1.35	0.0565685	3.25	57	2	734.84	0.45
									LTLTCK	3	2	1	300244560	N-Term(iTRAQ4plex); C5(Methylthio); K6(iTRAQ4plex)	1012.58	1.43			38	2	506.79	-1.36
310110685	LOC100508085	PREDICTED: putative V-set and immunoglobulin domain-containing protein 6-like, partial	18.25	2	1	51	1.69	15.27
									LSSVTAADTAVYYCAR	8	5	2	310110685;239756231	N-Term(iTRAQ4plex); C14(Methylthio)	1880.9			6.31	106	2	940.95	-1.05
									VTISVDTSK	43	3	1	310110685	N-Term(iTRAQ4plex); K9(iTRAQ4plex)	1237.72	1.69	0	4.02	65	2	619.37	0.26
310117692	LOC100291917	PREDICTED: hypothetical protein LOC100291917	9.35	2	1	6	0.27	30.5
									AEDTAVYYCAR	5	2	2	310117692;310127920	N-Term(iTRAQ4plex); C9(Methylthio)	1451.64			3.98	52	2	726.33	1.39
									DNAKNSLYLQMNSLR	1	3	1	310117692	N-Term(iTRAQ4plex); K4(iTRAQ4plex)	2055.09	0.27	0		30	3	685.7	1.92
310125237	LOC100293534	PREDICTED: complement C4-B-like	24.56	31	1	160	0.36	187.6
									ALEILQEEDLIDEDDIPVR	16	4	2	310125237;67190748	N-Term(iTRAQ4plex)	2369.22		0	5.9	104	2	1185.11	0.71
									VTASDPLDTLGSEGALSPGGVASLLR	8	4	2	310125237;67190748	N-Term(iTRAQ4plex)	2627.4			5.74	87	2	1314.21	0.73
									GLEEELQFSLGSK	5	6	2	310125237;67190748	N-Term(iTRAQ4plex); K13(iTRAQ4plex)	1724.94			5.71	97	2	862.97	2.98
									TTNIQGINLLFSSR	9	4	2	310125237;67190748	N-Term(iTRAQ4plex)	1707.95			5.47	73	2	854.48	1.81
									LQETSNWLLSQQQADGSFQDLSPVIHR	9	4	1	310125237	N-Term(iTRAQ4plex)	3241.64	0.36		5.33	91	3	1081.22	-0.03
									GSFEFPVGDAVSK	3	4	2	310125237;67190748	N-Term(iTRAQ4plex); K13(iTRAQ4plex)	1627.86			5.11	73	2	814.43	2.65
									LTVAAPPSGGPGFLSIERPDSRPPR	2	4	2	310125237;67190748	N-Term(iTRAQ4plex)	2718.48			4.66		4	680.38	0.52
									EELVYELNPLDHR	14	4	2	310125237;67190748	N-Term(iTRAQ4plex)	1770.92			4.55	64	2	885.96	3.73
									GLCVATPVQLR	2	4	2	310125237;67190748	N-Term(iTRAQ4plex); C3(Methylthio)	1346.75			4.35	49	2	673.88	4.25
									VDVQAGACEGK	9	4	2	310125237;67190748	N-Term(iTRAQ4plex); C8(Methylthio); K11(iTRAQ4plex)	1410.7			4.34	72	2	705.85	1.36
									LNMGITDLQGLR	5	4	2	310125237;67190748	N-Term(iTRAQ4plex)	1474.82			4.32	59	2	737.91	1.61
									AEFQDALEK	6	4	2	310125237;67190748	N-Term(iTRAQ4plex); K9(iTRAQ4plex)	1338.72			4.31	55	2	669.86	2.47
									VGDTLNLNLR	2	4	2	310125237;67190748	N-Term(iTRAQ4plex)	1258.73			4.28	46	2	629.87	3.35
									FGLLDEDGKK	4	4	2	310125237;67190748	N-Term(iTRAQ4plex); K9(iTRAQ4plex); K10(iTRAQ4plex)	1553.9			3.98	66	2	777.45	4.38
									VEYGFQVK	21	7	2	310125237;67190748	N-Term(iTRAQ4plex); K8(iTRAQ4plex)	1257.71			3.96	48	2	629.36	0.3
									CSVFYGAPSK	3	7	2	310125237;67190748	N-Term(iTRAQ4plex); C1(Methylthio); K10(iTRAQ4plex)	1392.69			3.91	70	2	696.85	2.51
									LELSVDGAK	9	4	2	310125237;67190748	N-Term(iTRAQ4plex); K9(iTRAQ4plex)	1219.72			3.9	67	2	610.36	1.6
									AVGSGATFSHYYYMILSR	2	4	2	310125237	N-Term(iTRAQ4plex)	2167.08			3.88	58	3	723.03	2.51
									HLVPGAPFLLQALVR	4	4	2	310125237;67190748	N-Term(iTRAQ4plex)	1775.08			3.83	55	3	592.37	1.25
									DFALLSLQVPLK	3	4	2	310125237;67190748	N-Term(iTRAQ4plex); K12(iTRAQ4plex)	1632			3.77	45	2	816.5	2.23
									LNMGITDLQGLR	3	4	2	310125237;67190748	N-Term(iTRAQ4plex); M3(Oxidation)	1490.81			3.62	58	2	745.91	0.01
									VLSLAQEQVGGSPEK	2	4	2	310125237;67190748	N-Term(iTRAQ4plex); K15(iTRAQ4plex)	1830.03			3.46	81	2	915.52	2.4
									YVLPNFEVK	2	4	2	310125237;67190748	N-Term(iTRAQ4plex); K9(iTRAQ4plex)	1396.81			3.46	50	2	698.91	2.55
									KYVLPNFEVK	7	4	2	310125237;67190748	N-Term(iTRAQ4plex); K1(iTRAQ4plex); K10(iTRAQ4plex)	1669.01			3.33	44	3	557.01	1.94
									TYNVLDMK	2	6	2	310125237;67190748	N-Term(iTRAQ4plex); K8(iTRAQ4plex)	1271.69				51	2	636.35	1.66
									FGLLDEDGK	1	4	2	310125237;67190748	N-Term(iTRAQ4plex); K9(iTRAQ4plex)	1281.69				48	2	641.35	0.27
									GPEVQLVAHSPWLK	1	4	2	310125237;67190748	N-Term(iTRAQ4plex); K14(iTRAQ4plex)	1849.06				47	3	617.02	1.44
									SFFPENWLWR	1	4	2	310125237;67190748	N-Term(iTRAQ4plex)	1525.78				43	2	763.39	2.97
									AVGSGATFSHYYYMILSR	1	4	2	310125237;67190748	N-Term(iTRAQ4plex); M14(Oxidation)	2183.07				38	3	728.36	-0.41
									YVSHFETEGPHVLLYFDSVPTSR	1	7	2	310125237;67190748	N-Term(iTRAQ4plex)	2824.41				37	3	942.14	0.09
									AACAQLNDFLQEYGTQGCQV	1	7	2	310125237;67190748	N-Term(iTRAQ4plex); C3(Methylthio); C18(Methylthio)	2395.03				35	2	1198.02	0.61
									TLEIPGNSDPNMIPDGDFNSYVR	1	4	2	310125237;67190748	N-Term(iTRAQ4plex); M12(Oxidation)	2711.28				33	3	904.43	3.82
									DHAVDLIQK	1	4	2	310125237;67190748	N-Term(iTRAQ4plex); K9(iTRAQ4plex)	1326.76				30	3	442.93	-0.03
310127920	LOC100510678	PREDICTED: hypothetical protein LOC100510678	7.32	2	1	6	2.23	26.88
									AEDTAVYYCAR	5	2	2	310117692;310127920	N-Term(iTRAQ4plex); C9(Methylthio)	1451.64		0	3.98	52	2	726.33	1.39
									YYADSVK	1	1	1	310127920	N-Term(iTRAQ4plex); K7(iTRAQ4plex)	1133.61	2.23			37	2	567.31	0.63
312433998	LTF	Lactotransferrin	7.66	4	4	14	2.91	73.11
									LRPVAAEVYGTER	9	2	1	312433998	N-Term(iTRAQ4plex)	1604.89	2.63	1.14334	5.09	68	3	535.64	2.39
									NLLFNDNTECLAR	2	2	1	312433998	N-Term(iTRAQ4plex); C10(Methylthio)	1712.82	3.21		4.16	39	2	856.92	1.42
									CSTSPLLEACEFLR	2	2	1	312433998	N-Term(iTRAQ4plex); C1(Methylthio); C10(Methylthio)	1804.83	5.03		3.7	50	2	902.92	3.72
									FQLFGSPSGQK	1	2	1	312433998	N-Term(iTRAQ4plex); K11(iTRAQ4plex)	1483.82	2.6			68	2	742.41	0.22
312434019	PI16	Peptidase inhibitor 16	5.18	2	2	4	1.31	49.44
									AQVSPTASDMLHMR	3	1	1	312434019	N-Term(iTRAQ4plex)	1687.84	1.22	0.275772	5.23	68	3	563.28	1.58
									LMVELHNLYR	1	1	1	312434019	N-Term(iTRAQ4plex)	1431.79	1.61			39	3	477.93	-2.38
315075331	SAA2-SAA4	SAA2-SAA2 read-through transcript	13.94	2	1	10	0.95	23.34
									AYWDIMISNHQNSNR	3	2	1	315075331	N-Term(iTRAQ4plex)	1992.95	0.29	0.53033	5.76	62	3	664.99	3.26
									SFFSFLGEAFDGAR	2	4	2	315075331;40316912	N-Term(iTRAQ4plex)	1694.84			5.11	65	2	847.92	4.22
									AYWDIMISNHQNSNR	5	2	1	315075331	N-Term(iTRAQ4plex); M6(Oxidation)	2008.95	1.04		4.31	65	3	670.32	2.37
31652249	LBP	Lipopolysaccharide-binding protein	4.57	2	2	5	0.75	53.35
									VQLYDLGLQIHK	3	1	1	31652249	N-Term(iTRAQ4plex); K12(iTRAQ4plex)	1715.01	0.7	0.0353553	4.33	69	3	572.34	0.06
									LQGSFDVSVK	2	1	1	31652249	N-Term(iTRAQ4plex); K10(iTRAQ4plex)	1367.78	0.75			63	2	684.39	1.58
									TMLLQPAGSLGSYSYR	4	1	1	32171249	N-Term(iTRAQ4plex); M2(Oxidation)	1903.98	1.39		4	72	2	952.49	3.1
32483410	GC	Vitamin D-binding protein	10.13	4	4	7	1.71	52.88
									HQPQEFPTYVEPTNDEICEAFR	2	1	1	32483410	N-Term(iTRAQ4plex); C18(Methylthio)	2840.29	2.34	1.18257	3.92	63	3	947.43	2.99
									ELSSFIDK	3	1	1	32483410	N-Term(iTRAQ4plex); K8(iTRAQ4plex)	1226.68	1.61		3.32	64	2	613.85	-2.33
									LCDNLSTK	1	1	1	32483410	N-Term(iTRAQ4plex); C2(Methylthio); K8(iTRAQ4plex)	1227.63	1.06			50	2	614.32	-3.13
									THLPEVFLSK	1	1	1	32483410	N-Term(iTRAQ4plex); K10(iTRAQ4plex)	1458.86	3.79			32	3	486.96	1.19
33286418	PKM	Pyruvate kinase isozymes M1/M2	3.77	2	2	6	1.17	57.9
									VNFAMNVGK	3	2	1	33286418	N-Term(iTRAQ4plex); K9(iTRAQ4plex)	1267.71	1.16	0.274287	3.6	59	2	634.36	0.81
									LDIDSPPITAR	2	4	1	33286418	N-Term(iTRAQ4plex)	1341.75	1.15		3.52	53	2	671.38	1.77
									VNFAMNVGK	1	2	1	33286418	N-Term(iTRAQ4plex); M5(Oxidation); K9(iTRAQ4plex)	1283.7	1.63			44	2	642.35	-0.18
38016947	C5	Complement C5 preproprotein	6.44	10	10	20	0.24	188.19
									IDTQDIEASHYR	4	1	1	38016947	N-Term(iTRAQ4plex)	1591.79	0.23	0.0503598	4.75	70	3	531.27	1.57
									EGMLSIMSYR	2	1	1	38016947	N-Term(iTRAQ4plex)	1330.66	0.23		4.15	56	2	665.83	-4.09
									TLLPVSKPEIR	3	1	1	38016947	N-Term(iTRAQ4plex); K7(iTRAQ4plex)	1540.97	0.18		4.12	48	2	770.99	1.55
									ITHYNYLILSK	2	1	1	38016947	N-Term(iTRAQ4plex); K11(iTRAQ4plex)	1652.96	0.24		3.41	48	3	551.66	0.84
									DVFLEMNIPYSVVR	2	1	1	38016947	N-Term(iTRAQ4plex)	1825.97	0.19		3.4	40	2	913.49	3.73
									ATLLDIYK	2	1	1	38016947	N-Term(iTRAQ4plex); K8(iTRAQ4plex)	1224.74	0.21		3.27	54	2	612.88	0.28
									IDTALIK	2	1	1	38016947	N-Term(iTRAQ4plex); K7(iTRAQ4plex)	1061.68	0.25		3.26	42	2	531.34	1.32
									NFEITIK	1	1	1	38016947	N-Term(iTRAQ4plex); K7(iTRAQ4plex)	1152.69	0.27			48	2	576.85	0.31
									LNLVATPLFLKPGIPYPIK	1	1	1	38016947	N-Term(iTRAQ4plex); K11(iTRAQ4plex); K19(iTRAQ4plex)	2526.58				37	4	632.4	1.03
									AFDICPLVK	1	1	1	38016947	N-Term(iTRAQ4plex); C5(Methylthio); K9(iTRAQ4plex)	1339.74	0.35			31	2	670.37	-0.47
39725934	SERPINF1	Pigment epithelium-derived factor	5.02	2	2	3	1.45	46.28
									LQSLFDSPDFSK	1	1	1	39725934	N-Term(iTRAQ4plex); K12(iTRAQ4plex)	1671.89	1.53	0.0636396		58	2	836.45	3.71
									LSYEGEVTK	2	1	1	39725934	N-Term(iTRAQ4plex); K9(iTRAQ4plex)	1313.72	1.44			55	2	657.36	-0.07
40217843	COMP	Cartilage oligomeric matrix protein	4.23	2	2	2	1.14	82.81
									AVAEPGIQLK	1	2	1	40217843	N-Term(iTRAQ4plex); K10(iTRAQ4plex)	1313.8	1.53	0.473762		45	2	657.41	0.92
									CEACPPGYSGPTHQGVGLAFAK	1	1	1	40217843	N-Term(iTRAQ4plex); C1(Methylthio); C4(Methylthio); K22(iTRAQ4plex)	2570.21	0.86			33	3	857.41	6.32
40316912	SAA1	Serum amyloid A protein preproprotein	40.16	3	2	8	0.36	13.52
									GPGGAWAAEVISDAR	4	1	1	40316912	N-Term(iTRAQ4plex)	1600.82	0.28	0.13435	6.2	90	2	800.91	-2.41
									SFFSFLGEAFDGAR	2	4	2	315075331;40316912	N-Term(iTRAQ4plex)	1694.84			5.11	65	2	847.92	4.22
									FFGHGAEDSLADQAANEWGR	2	1	1	40316912	N-Term(iTRAQ4plex)	2322.07	0.47		3.23	44	3	774.69	0.24
40549451	LYVE1	Lymphatic vessel endothelial hyaluronic acid receptor 1	6.21	2	2	3	1.43	35.19
									LLGLSLAGK	2	1	1	40549451	N-Term(iTRAQ4plex); K9(iTRAQ4plex)	1159.76	1.47	0.0636396	3.56	57	2	580.39	-1.47
									ANQQLNFTEAK	1	1	1	40549451	N-Term(iTRAQ4plex); K11(iTRAQ4plex)	1551.84	1.38			54	2	776.42	2.91
41393602	C1S	Complement C1s subcomponent	5.96	3	3	6	0.77	76.63
									SSNNPHSPIVEEFQVPYNK	2	1	1	41393602	N-Term(iTRAQ4plex); K19(iTRAQ4plex)	2474.26	0.93	0.135769	5.64	70	3	825.43	2.52
									VEDPESTLFGSVIR	2	1	1	41393602	N-Term(iTRAQ4plex)	1692.89	0.66		4.92	51	2	846.95	0.04
									NYVDWIMK	2	1	1	41393602	N-Term(iTRAQ4plex); K8(iTRAQ4plex)	1356.72	0.77		3.28	35	2	678.86	0.19
42740907	CLU	Clusterin	20.49	7	7	51	1.15	52.46
									LFDSDPITVTVPVEVSR	24	3	1	42740907	N-Term(iTRAQ4plex)	2018.1	1.15	0.156616	5.26	112	2	1009.55	1.62
									TLLSNLEEAK	12	3	1	42740907	N-Term(iTRAQ4plex); K10(iTRAQ4plex)	1405.82	1.18		5.14	73	2	703.41	2.88
									EIQNAVNGVK	2	3	1	42740907	N-Term(iTRAQ4plex); K10(iTRAQ4plex)	1359.79	0.8		4.69	76	2	680.4	3.33
									ASSIIDELFQDR	3	3	1	42740907	N-Term(iTRAQ4plex)	1537.8	0.9		4.23	59	2	769.41	3.8
									IDSLLENDR	5	3	1	42740907	N-Term(iTRAQ4plex)	1218.65	1.06		3.96	55	2	609.83	2.61
									ELDESLQVAER	2	3	1	42740907	N-Term(iTRAQ4plex)	1432.74	1.17		3.53	55	2	716.87	1.6
									VTTVASHTSDSDVPSGVTEVVVK	3	3	1	42740907	N-Term(iTRAQ4plex); K23(iTRAQ4plex)	2602.39	1.2			63	3	868.14	4.72
44889963	CD163	Scavenger receptor cysteine-rich type 1 protein M130	2.14	2	2	4	3.05	121.52
									QLGCPTAVTAIGR	2	2	1	44889963	N-Term(iTRAQ4plex); C4(Methylthio)	1476.78	2.27	1.30108	4.36	61	2	738.89	2.88
									CAGTVEVEIQR	2	2	1	44889963	N-Term(iTRAQ4plex); C1(Methylthio)	1394.69	4.11		3.33	61	2	697.85	0.43
4501885	ACTB	Actin, cytoplasmic 1	19.73	5	5	15	1.05	41.71
									DLYANTVLSGGTTMYPGIADR	3	2	1	4501885	N-Term(iTRAQ4plex); M14(Oxidation)	2375.17	1.46	0.265229	5.22	84	2	1188.09	1.14
									SYELPDGQVITIGNER	3	10	1	4501885	N-Term(iTRAQ4plex)	1935	1.05		4.87	64	2	968	2.34
									DLYANTVLSGGTTMYPGIADR	5	2	1	4501885	N-Term(iTRAQ4plex)	2359.18	0.85		3.54	67	3	787.06	2.29
									EITALAPSTMK	2	7	1	4501885	N-Term(iTRAQ4plex); K11(iTRAQ4plex)	1449.82	0.97		3.38	57	2	725.42	0.66
									DLTDYLMK	1	8	1	4501885	N-Term(iTRAQ4plex); M7(Oxidation); K8(iTRAQ4plex)	1302.69	1.32			45	2	651.85	1.19
									VAPEEHPVLLTEAPLNPK	1	2	1	4501885	N-Term(iTRAQ4plex); K18(iTRAQ4plex)	2242.28	1.47			33	4	561.32	3.52
4501987	AFM	Afamin	30.55	17	17	85	1.49	69.02
									HELTDEELQSLFTNFANVVDK	2	1	1	4501987	N-Term(iTRAQ4plex); K21(iTRAQ4plex)	2737.4	1.35	0.485968	5.6	81	3	913.14	3.32
									TINPAVDHCCK	4	1	1	4501987	N-Term(iTRAQ4plex); C9(Methylthio); C10(Methylthio); K11(iTRAQ4plex)	1580.73	1.02		5.57	69	2	790.87	3.28
									SDVGFLPPFPTLDPEEK	9	1	1	4501987	N-Term(iTRAQ4plex); K17(iTRAQ4plex)	2176.14	1.53		4.46	69	3	726.05	1.32
									ESLLNHFLYEVAR	7	1	1	4501987	N-Term(iTRAQ4plex)	1734.94	1.71		4.08	67	2	867.97	3.25
									DADPDTFFAK	6	1	1	4501987	N-Term(iTRAQ4plex); K10(iTRAQ4plex)	1414.71	1.54		4.08	87	2	707.86	3.25
									AIPVTQYLK	6	1	1	4501987	N-Term(iTRAQ4plex); K9(iTRAQ4plex)	1320.82	1.5		3.83	64	2	660.91	3.19
									LPNNVLQEK	22	1	1	4501987	N-Term(iTRAQ4plex); K9(iTRAQ4plex)	1342.79	1.33		3.73	58	2	671.9	1.24
									VVHFIYIAILSQK	5	1	1	4501987	N-Term(iTRAQ4plex); K13(iTRAQ4plex)	1819.11	2.94		3.57	63	2	910.06	3.29
									ICAMEGLPQK	2	1	1	4501987	N-Term(iTRAQ4plex); C2(Methylthio); K10(iTRAQ4plex)	1423.74	0.97		3.54	56	2	712.37	1.8
									KSDVGFLPPFPTLDPEEK	2	1	1	4501987	N-Term(iTRAQ4plex); K1(iTRAQ4plex); K18(iTRAQ4plex)	2448.35	1.47		3.43	47	3	816.79	2.69
									FLVNLVK	6	1	1	4501987	N-Term(iTRAQ4plex); K7(iTRAQ4plex)	1120.73	1.55			49	2	560.87	1.47
									HPDLSIPELLR	6	1	1	4501987	N-Term(iTRAQ4plex)	1433.83	1.6			47	3	478.61	1.3
									ICAMEGLPQK	1	1	1	4501987	N-Term(iTRAQ4plex); C2(Methylthio); M4(Oxidation); K10(iTRAQ4plex)	1439.73	1.48			45	2	720.37	0.91
									IVQIYK	2	1	1	4501987	N-Term(iTRAQ4plex); K6(iTRAQ4plex)	1051.68	1.52			41	2	526.34	0.53
									LCFFYNK	1	1	1	4501987	N-Term(iTRAQ4plex); C2(Methylthio); K7(iTRAQ4plex)	1268.64	1.05			40	2	634.83	2.53
									HVCGALLK	2	1	1	4501987	N-Term(iTRAQ4plex); C3(Methylthio); K8(iTRAQ4plex)	1174.67	2.47			37	2	587.84	2.38
									IAPQLSTEELVSLGEK	1	1	1	4501987	N-Term(iTRAQ4plex); K16(iTRAQ4plex)	2002.13	1.57			35	2	1001.57	0.02
									AESPEVCFNEESPK	1	1	1	4501987	N-Term(iTRAQ4plex); C7(Methylthio); K14(iTRAQ4plex)	1899.87	1.06			32	2	950.44	1.11
4502027	ALB	Serum albumin preproprotein	54.52	30	27	389	1.31	69.32
									VFDEFKPLVEEPQNLIK	16	1	1	4502027	N-Term(iTRAQ4plex); K6(iTRAQ4plex); K17(iTRAQ4plex)	2477.41	1.44	0.797528	7.86	77	3	826.47	2.19
									KVPQVSTPTLVEVSR	79	2	2	4502027	N-Term(iTRAQ4plex); K1(iTRAQ4plex)	1928.14			6.62	98	3	643.39	1.33
									RPCFSALEVDETYVPK	30	1	1	4502027	N-Term(iTRAQ4plex); C3(Methylthio); K16(iTRAQ4plex)	2188.1	1.35		6.03	78	3	730.04	0.98
									SHCIAEVENDEMPADLPSLAADFVESK	10	1	1	4502027	N-Term(iTRAQ4plex); C3(Methylthio); M12(Oxidation); K27(iTRAQ4plex)	3267.51	3.95		5.95	104	3	1089.84	1.17
									AVMDDFAAFVEK	16	1	1	4502027	N-Term(iTRAQ4plex); K12(iTRAQ4plex)	1630.84	1.29		5.91	84	2	815.93	2.88
									SHCIAEVENDEMPADLPSLAADFVESK	10	1	1	4502027	N-Term(iTRAQ4plex); C3(Methylthio); K27(iTRAQ4plex)	3251.52	4.24		5.88	117	3	1084.51	2.51
									AAFTECCQAADK	6	1	1	4502027	N-Term(iTRAQ4plex); C6(Methylthio); C7(Methylthio); K12(iTRAQ4plex)	1637.71	1.09		5.31	66	2	819.36	2.28
									DVFLGMFLYEYAR	12	1	1	4502027	N-Term(iTRAQ4plex)	1767.9	0.63		4.81	76	2	884.45	3.45
									LVRPEVDVMCTAFHDNEETFLK	7	1	1	4502027	N-Term(iTRAQ4plex); C10(Methylthio); K22(iTRAQ4plex)	2927.44	1.38		4.73	62	4	732.62	2.49
									ETYGEMADCCAK	2	1	1	4502027	N-Term(iTRAQ4plex); C9(Methylthio); C10(Methylthio); K12(iTRAQ4plex)	1700.67	1.01		4.73	42	2	850.84	2.35
									LVNEVTEFAK	8	1	1	4502027	N-Term(iTRAQ4plex); K10(iTRAQ4plex)	1437.82	1.57		4.6	66	2	719.41	0.64
									VPQVSTPTLVEVSR	17	2	2	4502027	N-Term(iTRAQ4plex)	1655.95			4.54	71	2	828.48	2.26
									HPYFYAPELLFFAK	21	1	1	4502027	N-Term(iTRAQ4plex); K14(iTRAQ4plex)	2031.1	1.16		4.37	51	2	1016.06	2.55
									YICENQDSISSK	2	1	1	4502027	N-Term(iTRAQ4plex); C3(Methylthio); K12(iTRAQ4plex)	1720.82	1.3		4.36	93	2	860.91	2.53
									KQTALVELVK	4	1	1	4502027	N-Term(iTRAQ4plex); K1(iTRAQ4plex); K10(iTRAQ4plex)	1561.01	1.59		4.35	70	2	781.01	2.97
									DVFLGMFLYEYAR	33	1	1	4502027	N-Term(iTRAQ4plex); M6(Oxidation)	1783.89	2.26		4.02	66	2	892.45	3.32
									HPDYSVVLLLR	16	1	1	4502027	N-Term(iTRAQ4plex)	1455.85	1.4		4	63	3	485.95	1.34
									SLHTLFGDK	15	1	1	4502027	N-Term(iTRAQ4plex); K9(iTRAQ4plex)	1305.74	1.08		3.87	66	2	653.37	1.39
									CCAAADPHECYAK	7	1	1	4502027	N-Term(iTRAQ4plex); C1(Methylthio); C2(Methylthio); C10(Methylthio); K13(iTRAQ4plex)	1807.7	0.72		3.78	60	2	904.36	2.31
									TYETTLEK	14	1	1	4502027	N-Term(iTRAQ4plex); K8(iTRAQ4plex)	1272.69	1.33		3.67	52	2	636.85	-0.4
									QTALVELVK	12	1	1	4502027	N-Term(iTRAQ4plex); K9(iTRAQ4plex)	1288.81	0.89		3.63	62	2	644.91	2.38
									KYLYEIAR	5	1	1	4502027	N-Term(iTRAQ4plex); K1(iTRAQ4plex)	1343.8	1.51		3.55	49	3	448.6	2.76
									DLGEENFK	4	1	1	4502027	N-Term(iTRAQ4plex); K8(iTRAQ4plex)	1239.65	1.21		3.52	45	2	620.33	1.14
									AEFAEVSK	2	1	1	4502027	N-Term(iTRAQ4plex); K8(iTRAQ4plex)	1168.65	1.43		3.44	47	2	584.83	1.2
									QNCELFEQLGEYK	10	1	1	4502027	N-Term(iTRAQ4plex); C3(Methylthio); K13(iTRAQ4plex)	1934.92	1.1		3.39	66	2	967.97	0.91
									LVAASQAALGL	5	1	1	4502027	N-Term(iTRAQ4plex)	1157.7	0.88			86	2	579.35	0.85
									KLVAASQAALGL	4	1	1	4502027	N-Term(iTRAQ4plex); K1(iTRAQ4plex)	1429.9	1.28			72	2	715.45	2.64
									TCVADESAENCDK	4	1	1	4502027	N-Term(iTRAQ4plex); C2(Methylthio); C11(Methylthio); K13(iTRAQ4plex)	1764.72	0.99			64	2	882.86	1.09
									LVTDLTK	7	2	2	4502027	N-Term(iTRAQ4plex); K7(iTRAQ4plex)	1077.68				54	2	539.34	0.25
									AVMDDFAAFVEK	4	1	1	4502027	N-Term(iTRAQ4plex); M3(Oxidation); K12(iTRAQ4plex)	1646.84	1.55			51	2	823.92	1.05
									FKDLGEENFK	2	1	1	4502027	N-Term(iTRAQ4plex); K2(iTRAQ4plex); K10(iTRAQ4plex)	1658.91	1.9			47	3	553.64	0.72
									ALVLIAFAQYLQQCPFEDHVK	1	1	1	4502027	N-Term(iTRAQ4plex); C14(Methylthio); K21(iTRAQ4plex)	2767.47				41	3	923.16	3.84
									AACLLPK	4	1	1	4502027	N-Term(iTRAQ4plex); C3(Methylthio); K7(iTRAQ4plex)	1049.61	1.59			40	2	525.31	0.87
4502067	AMBP	Protein AMBP preproprotein	27.27	7	7	73	1.25	38.97
									VVAQGVGIPEDSIFTMADR	25	1	1	4502067	N-Term(iTRAQ4plex)	2149.11	1.29	0.520575	6.15	105	2	1075.06	2.55
									GECVPGEQEPEPILIPR	19	1	1	4502067	N-Term(iTRAQ4plex); C3(Methylthio)	2053.02	0.28		5.45	70	2	1027.01	0.34
									VVAQGVGIPEDSIFTMADR	15	1	1	4502067	N-Term(iTRAQ4plex); M16(Oxidation)	2165.11	1.45		4.88	83	3	722.37	3.02
									GVCEETSGAYEK	5	1	1	4502067	N-Term(iTRAQ4plex); C3(Methylthio); K12(iTRAQ4plex)	1606.74	1.25		4.69	72	2	803.87	1.17
									TVAACNLPIVR	2	1	1	4502067	N-Term(iTRAQ4plex); C5(Methylthio)	1346.74	1.05		4.69	37	2	673.87	-0.82
									EYCGVPGDGDEELLR	2	1	1	4502067	N-Term(iTRAQ4plex); C3(Methylthio)	1841.82	0.13		4.47	80	2	921.41	3.05
									ETLLQDFR	3	1	1	4502067	N-Term(iTRAQ4plex)	1165.64	1.39		3.59	39	2	583.32	3
									WYNLAIGSTCPWLK	2	1	1	4502067	N-Term(iTRAQ4plex); C10(Methylthio); K14(iTRAQ4plex)	1986.03	1.35			40	2	993.52	1.54
4502133	APCS	Serum amyloid P-component	19.73	4	4	8	0.29	25.37
									VGEYSLYIGR	2	1	1	4502133	N-Term(iTRAQ4plex)	1300.7	0.31	0.0386221	3.78	61	2	650.86	1.62
									GYVIIKPLVWV	2	1	1	4502133	N-Term(iTRAQ4plex); K6(iTRAQ4plex)	1574.99	0.32		3.35	38	2	788	1.45
									QGYFVEAQPK	2	1	1	4502133	N-Term(iTRAQ4plex); K10(iTRAQ4plex)	1454.79	0.26			58	2	727.9	0.36
									IVLGQEQDSYGGK	2	1	1	4502133	N-Term(iTRAQ4plex); K13(iTRAQ4plex)	1681.91	0.24			45	2	841.46	3.55
4502149	APOA2	Apolipoprotein A-II preproprotein	30	3	3	11	1.19	11.17
									SKEQLTPLIK	8	1	1	4502149	N-Term(iTRAQ4plex); K2(iTRAQ4plex); K10(iTRAQ4plex)	1589.01	1.35	0.336006	4.88	46	2	795.01	7.35
									EPCVESLVSQYFQTVTDYGK	2	1	1	4502149	N-Term(iTRAQ4plex); C3(Methylthio); K20(iTRAQ4plex)	2627.26	0.68		3.71	64	2	1314.13	-0.16
									EQLTPLIK	1	1	1	4502149	N-Term(iTRAQ4plex); K8(iTRAQ4plex)	1229.77	1.06			34	2	615.39	-2.36
4502163	APOD	Apolipoprotein D	21.69	4	4	8	2.29	21.26
									MTVTDQVNCPK	2	1	1	4502163	N-Term(iTRAQ4plex); C9(Methylthio); K11(iTRAQ4plex)	1569.77	3.33	0.7471	3.37	70	2	785.39	1.38
									WYEIEK	1	1	1	4502163	N-Term(iTRAQ4plex); K6(iTRAQ4plex)	1155.63	1.51			41	2	578.32	1.47
									NPNLPPETVDSLK	4	1	1	4502163	N-Term(iTRAQ4plex); K13(iTRAQ4plex)	1711.95	2.28			38	2	856.48	2.44
									NILTSNNIDVK	1	1	1	4502163	N-Term(iTRAQ4plex); K11(iTRAQ4plex)	1518.87	2.29			30	2	759.94	1.02
4502261	SERPINC1	Antithrombin-III	45.47	17	17	338	1.08	52.57
									EQLQDMGLVDLFSPEK	13	1	1	4502261	N-Term(iTRAQ4plex); K16(iTRAQ4plex)	2137.11	0.6	0.292733	6.18	98	2	1069.06	0.65
									FATTFYQHLADSK	44	1	1	4502261	N-Term(iTRAQ4plex); K13(iTRAQ4plex)	1816.95	1.07		6.11	108	3	606.32	1.45
									VAEGTQVLELPFK	14	1	1	4502261	N-Term(iTRAQ4plex); K13(iTRAQ4plex)	1719	1.03		5.61	88	2	860	2.94
									GDDITMVLILPKPEK	24	1	1	4502261	N-Term(iTRAQ4plex); K12(iTRAQ4plex); K15(iTRAQ4plex)	2101.23	0.95		5.3	64	2	1051.12	-0.39
									TSDQIHFFFAK	49	1	1	4502261	N-Term(iTRAQ4plex); K11(iTRAQ4plex)	1628.87	1.25		5.04	75	2	814.94	1.84
									DDLYVSDAFHK	65	1	1	4502261	N-Term(iTRAQ4plex); K11(iTRAQ4plex)	1597.81	0.8		5.02	77	2	799.41	1.55
									SKLPGIVAEGR	11	1	1	4502261	N-Term(iTRAQ4plex); K2(iTRAQ4plex)	1414.87	1.09		4.88	61	3	472.29	3.61
									NDNDNIFLSPLSISTAFAMTK	6	1	1	4502261	N-Term(iTRAQ4plex); K21(iTRAQ4plex)	2587.34	0.99		4.64	99	3	863.12	3.54
									ANRPFLVFIR	15	1	1	4502261	N-Term(iTRAQ4plex)	1376.83	1.44		4.57	45	3	459.61	0.23
									EVPLNTIIFMGR	17	1	1	4502261	N-Term(iTRAQ4plex)	1533.86	1.12		4.47	72	2	767.43	-0.36
									GDDITMVLILPKPEK	5	1	1	4502261	N-Term(iTRAQ4plex); M6(Oxidation); K12(iTRAQ4plex); K15(iTRAQ4plex)	2117.23	0.99		4.41	56	3	706.41	1.46
									EQLQDMGLVDLFSPEK	5	1	1	4502261	N-Term(iTRAQ4plex); M6(Oxidation); K16(iTRAQ4plex)	2153.11	0.8		3.79	74	3	718.37	0.81
									EVPLNTIIFMGR	7	1	1	4502261	N-Term(iTRAQ4plex); M10(Oxidation)	1549.86	1.41		3.75	48	2	775.43	3.24
									AFLEVNEEGSEAAASTAVVIAGR	12	1	1	4502261	N-Term(iTRAQ4plex)	2435.26	1.47		3.67	79	3	812.42	2.66
									IEDGFSLK	25	1	1	4502261	N-Term(iTRAQ4plex); K8(iTRAQ4plex)	1196.68	1.07		3.49	45	2	598.84	1.34
									ADGESCSASMMYQEGK	7	1	1	4502261	N-Term(iTRAQ4plex); C6(Methylthio); K16(iTRAQ4plex)	2027.84	0.88		3.39	84	2	1014.43	1.04
									DIPMNPMCIYR	2	1	1	4502261	N-Term(iTRAQ4plex); C8(Methylthio)	1542.71	1.27		3.24	47	2	771.86	1.93
									ADGESCSASMMYQEGK	3	1	1	4502261	N-Term(iTRAQ4plex); C6(Methylthio); M11(Oxidation); K16(iTRAQ4plex)	2043.84	0.9			63	2	1022.42	0.48
									ADGESCSASMMYQEGK	2	1	1	4502261	N-Term(iTRAQ4plex); C6(Methylthio); M10(Oxidation); M11(Oxidation); K16(iTRAQ4plex)	2059.83	0.91			58	2	1030.42	0.39
									LQPLDFK	5	1	1	4502261	N-Term(iTRAQ4plex); K7(iTRAQ4plex)	1148.69	1.16			42	2	574.85	1.61
									FDTISEK	1	1	1	4502261	N-Term(iTRAQ4plex); K7(iTRAQ4plex)	1127.62	1.33			38	2	564.31	1.96
									DIPMNPMCIYR	2	1	1	4502261	N-Term(iTRAQ4plex); M4(Oxidation); C8(Methylthio)	1558.7	1.99			38	2	779.85	-2.19
									VWELSK	4	1	1	4502261	N-Term(iTRAQ4plex); K6(iTRAQ4plex)	1049.63	1.3			32	2	525.32	2.17
4502337	AZGP1	Zinc-alpha-2-glycoprotein	37.25	9	9	123	1.62	34.24
									HVEDVPAFQALGSLNDLQFFR	26	1	1	4502337	N-Term(iTRAQ4plex)	2547.32	1.74	0.206437	5.72	100	3	849.78	3.63
									AYLEEECPATLR	16	1	1	4502337	N-Term(iTRAQ4plex); C7(Methylthio)	1584.75	1.2		4.79	63	2	792.88	-1.08
									QDPPSVVVTSHQAPGEK	9	1	1	4502337	N-Term(iTRAQ4plex); K17(iTRAQ4plex)	2064.1	1.63		4.75	73	3	688.71	2.67
									QVEGMEDWK	18	1	1	4502337	N-Term(iTRAQ4plex); K9(iTRAQ4plex)	1409.7	1.59		4.29	58	2	705.35	1.95
									EIPAWVPFDPAAQITK	23	1	1	4502337	N-Term(iTRAQ4plex); K16(iTRAQ4plex)	2071.15	1.56		4.12	57	3	691.05	1.79
									CLAYDFYPGK	8	1	1	4502337	N-Term(iTRAQ4plex); C1(Methylthio); K10(iTRAQ4plex)	1510.73	1.63		4.07	58	2	755.87	1.19
									EDIFMETLK	10	1	1	4502337	N-Term(iTRAQ4plex); K9(iTRAQ4plex)	1413.75	1.7		3.98	60	2	707.38	0.61
									DYIEFNK	9	1	1	4502337	N-Term(iTRAQ4plex); K7(iTRAQ4plex)	1216.65	1.59		3.33	41	2	608.83	1.57
									EDIFMETLK	2	1	1	4502337	N-Term(iTRAQ4plex); M5(Oxidation); K9(iTRAQ4plex)	1429.75	1.79		3.29	51	2	715.38	2.79
									QVEGMEDWK	1	1	1	4502337	N-Term(iTRAQ4plex); M5(Oxidation); K9(iTRAQ4plex)	1425.69	1.48			41	2	713.35	0.52
									WEAEPVYVQR	1	1	1	4502337	N-Term(iTRAQ4plex)	1420.74	2.04			32	2	710.87	1.98
4502503	C4BPA	C4b-binding protein alpha chain	3.35	2	2	5	0.43	66.99
									EDVYVVGTVLR	2	1	1	4502503	N-Term(iTRAQ4plex)	1393.78	0.43	0.0353553	3.97	57	2	697.39	1.06
									QSSSYSFFK	3	1	1	4502503	N-Term(iTRAQ4plex); K9(iTRAQ4plex)	1368.71	0.38		3.48	58	2	684.86	1.33
4502511	C9	Complement component C9	16.28	8	8	21	0.75	63.13
									AEQCCEETASSISLHGK	4	1	1	4502511	N-Term(iTRAQ4plex); C4(Methylthio); C5(Methylthio); K17(iTRAQ4plex)	2172.97	0.58	0.137523	5.52	83	3	724.99	1.09
									AIEDYINEFSVR	3	1	1	4502511	N-Term(iTRAQ4plex)	1599.82	0.61		4.96	55	2	800.41	4.64
									TSNFNAAISLK	7	1	1	4502511	N-Term(iTRAQ4plex); K11(iTRAQ4plex)	1453.83	0.71		4.01	74	2	727.42	0.69
									DVVLTTTFVDDIK	2	1	1	4502511	N-Term(iTRAQ4plex); K13(iTRAQ4plex)	1753.98	1.01		3.91	76	2	877.5	1.22
									FEGIACEISK	2	1	1	4502511	N-Term(iTRAQ4plex); C6(Methylthio); K10(iTRAQ4plex)	1430.73	0.76		3.48	64	2	715.87	0.61
									SIEVFGQFNGK	1	1	1	4502511	N-Term(iTRAQ4plex); K11(iTRAQ4plex)	1513.83	0.77			59	2	757.42	2.27
									YAFELK	1	2	1	4502511	N-Term(iTRAQ4plex); K6(iTRAQ4plex)	1058.61	0.61			42	2	529.81	-1.03
									LSPIYNLVPVK	1	1	1	4502511	N-Term(iTRAQ4plex); K11(iTRAQ4plex)	1530.95	0.74			38	2	765.98	0.13
4503625	F10	Coagulation factor X preproprotein	4.1	2	2	2	1.05	54.7
									ETYDFDIAVLR	1	1	1	4503625	N-Term(iTRAQ4plex)	1485.77	1.14	0.113137	3.46		2	743.39	1.1
									MLEVPYVDR	1	1	1	4503625	N-Term(iTRAQ4plex)	1265.67	0.98			35	2	633.34	0.44
4503635	F2	Prothrombin preproprotein	34.08	16	16	52	0.79	69.99
									TATSEYQTFFNPR	2	1	1	4503635	N-Term(iTRAQ4plex)	1705.84	0.84	0.396132	6.26	54	2	853.42	3.79
									SEGSSVNLSPPLEQCVPDR	4	1	1	4503635	N-Term(iTRAQ4plex); C15(Methylthio)	2204.05	1.04		6	79	2	1102.53	1
									ETAASLLQAGYK	4	1	1	4503635	N-Term(iTRAQ4plex); K12(iTRAQ4plex)	1539.87	0.68		5.69	98	2	770.44	2.93
									IVEGSDAEIGMSPWQVMLFR	3	1	1	4503635	N-Term(iTRAQ4plex); M11(Oxidation)	2425.21	1		5.51	89	3	809.07	2.63
									NPDSSTTGPWCYTTDPTVR	2	1	1	4503635	N-Term(iTRAQ4plex); C11(Methylthio)	2288	0.99		5.48	91	2	1144.5	-4.68
									ITDNMFCAGYKPDEGK	4	1	1	4503635	N-Term(iTRAQ4plex); C7(Methylthio); K11(iTRAQ4plex); K16(iTRAQ4plex)	2267.08	0.55		5.32	61	2	1134.04	-2.12
									ELLESYIDGR	2	1	1	4503635	N-Term(iTRAQ4plex)	1338.7	0.65		4.02	50	2	669.85	-5.2
									KSPQELLCGASLISDR	3	1	1	4503635	N-Term(iTRAQ4plex); K1(iTRAQ4plex); C8(Methylthio)	2051.09	0.92		3.68	90	3	684.37	2.14
									YGFYTHVFR	4	1	1	4503635	N-Term(iTRAQ4plex)	1333.68	0.96		3.58	35	3	445.23	0.61
									VTGWGNLK	10	1	1	4503635	N-Term(iTRAQ4plex); K8(iTRAQ4plex)	1162.68	0.74		3.51	54	2	581.84	-0.84
									HQDFNSAVQLVENFCR	3	1	1	4503635	N-Term(iTRAQ4plex); C15(Methylthio)	2096.98	0.7		3.24	50	3	699.67	2.55
									SGIECQLWR	3	1	1	4503635	N-Term(iTRAQ4plex); C5(Methylthio)	1281.62	1.48		3.23	36	2	641.31	1.69
									IVEGSDAEIGMSPWQVMLFR	1	1	1	4503635	N-Term(iTRAQ4plex); M11(Oxidation); M17(Oxidation)	2441.2	1.06			43	3	814.4	1.15
									LAVTTHGLPCLAWASAQAK	1	1	1	4503635	N-Term(iTRAQ4plex); C10(Methylthio); K19(iTRAQ4plex)	2272.22	2.24			43	3	758.08	1.78
									GQPSVLQVVNLPIVERPVCK	2	1	1	4503635	N-Term(iTRAQ4plex); C19(Methylthio); K20(iTRAQ4plex)	2509.43	0.59			40	3	837.15	2.2
									IVEGSDAEIGMSPWQVMLFR	2	1	1	4503635	N-Term(iTRAQ4plex)	2409.2	0.76			40	2	1205.1	-2.87
									DIALMK	1	1	1	4503635	N-Term(iTRAQ4plex); K6(iTRAQ4plex)	978.59	0.72			34	2	489.8	1
									SPQELLCGASLISDR	1	1	1	4503635	N-Term(iTRAQ4plex); C7(Methylthio)	1778.89	0.73			31	2	889.95	1.18
4503987	GGH	Gamma-glutamyl hydrolase	16.67	5	5	8	1.74	35.94
									YPVYGVQWHPEK	2	1	1	4503987	N-Term(iTRAQ4plex); K12(iTRAQ4plex)	1790.96	1.58	0.481581	4.18	41	3	597.66	5.85
									YYIAASYVK	2	1	1	4503987	N-Term(iTRAQ4plex); K9(iTRAQ4plex)	1365.77	0.92		3.34	49	2	683.39	-0.08
									TAFYLAEFFVNEAR	1	1	1	4503987	N-Term(iTRAQ4plex)	1821.93	2.15			38	2	911.47	1.73
									FFNVLTTNTDGK	1	1	1	4503987	N-Term(iTRAQ4plex); K12(iTRAQ4plex)	1644.89	2.02			37	2	822.95	3.34
									WSLSVK	2	1	1	4503987	N-Term(iTRAQ4plex); K6(iTRAQ4plex)	1007.61	1.74			30	2	504.31	-0.15
4504345	HBA2	Hemoglobin subunit alpha	21.83	3	3	9	0.71	15.25
									VGAHAGEYGAEALER	3	1	1	4504345	N-Term(iTRAQ4plex)	1673.84	0.57	0.245561	3.7	69	3	558.62	1
									MFLSFPTTK	1	1	1	4504345	N-Term(iTRAQ4plex); K9(iTRAQ4plex)	1359.76	0.24			55	2	680.38	-1.19
									VDPVNFK	5	2	1	4504345	N-Term(iTRAQ4plex); K7(iTRAQ4plex)	1106.65	0.72			34	2	553.83	0.31
4504349	HBB	Hemoglobin subunit beta	36.05	4	4	17	0.57	15.99
									VVAGVANALAHK	9	2	1	4504349	N-Term(iTRAQ4plex); K12(iTRAQ4plex)	1437.88	0.68	0.154137	4.94	87	2	719.44	0.2
									GTFATLSELHCDK	5	1	1	4504349	N-Term(iTRAQ4plex); C11(Methylthio); K13(iTRAQ4plex)	1755.87	0.4		4.05	82	2	878.44	3.51
									SAVTALWGK	2	1	1	4504349	N-Term(iTRAQ4plex); K9(iTRAQ4plex)	1220.72	0.58		3.36	41	2	610.87	-0.8
									FFESFGDLSTPDAVMGNPK	1	1	1	4504349	N-Term(iTRAQ4plex); K19(iTRAQ4plex)	2347.15	0.35			43	2	1174.08	-1.9
4504383	HGFAC	Hepatocyte growth factor activator preproprotein	4.89	2	2	6	1.43	70.64
									EALVPLVADHK	5	1	1	4504383	N-Term(iTRAQ4plex); K11(iTRAQ4plex)	1479.88	1.44	0.311127	4.15	57	3	493.97	2.62
									SQFVQPICLPEPGSTFPAGHK	1	1	1	4504383	N-Term(iTRAQ4plex); C8(Methylthio); K21(iTRAQ4plex)	2574.31	1			31	3	858.78	0.95
4504489	HRG	Histidine-rich glycoprotein	20	8	8	106	1.73	59.54
									ADLFYDVEALDLESPK	12	1	1	4504489	N-Term(iTRAQ4plex); K16(iTRAQ4plex)	2113.1	1.82	0.432592	6.11	92	2	1057.05	2.72
									DSPVLIDFFEDTER	22	1	1	4504489	N-Term(iTRAQ4plex)	1826.9	1.86		5.49	84	2	913.95	3.76
									SGFPQVSMFFTHTFPK	7	1	1	4504489	N-Term(iTRAQ4plex); K16(iTRAQ4plex)	2146.11	1.86		5.25	70	3	716.04	3.54
									YKEENDDFASFR	14	1	1	4504489	N-Term(iTRAQ4plex); K2(iTRAQ4plex)	1808.87	1.84		4.5	66	3	603.63	2.04
									RPSEIVIGQCK	3	1	1	4504489	N-Term(iTRAQ4plex); C10(Methylthio); K11(iTRAQ4plex)	1563.86	1.16		4.37	34	3	521.96	0.55
									DGYLFQLLR	12	1	1	4504489	N-Term(iTRAQ4plex)	1268.71	1.87		3.47	48	2	634.86	-0.01
									ALDLINK	32	1	1	4504489	N-Term(iTRAQ4plex); K7(iTRAQ4plex)	1074.68	1.35		3.45	44	2	537.84	1.07
									SGFPQVSMFFTHTFPK	3	1	1	4504489	N-Term(iTRAQ4plex); M8(Oxidation); K16(iTRAQ4plex)	2162.1	1.9		3.29	54	3	721.37	1.18
									GEVLPLPEANFPSFPLPHHK	1	1	1	4504489	N-Term(iTRAQ4plex); K20(iTRAQ4plex)	2514.38	2.73			30	4	629.35	1.78
4504893	KNG1	Kininogen-1	28.81	12	12	99	1.16	47.85
									DIPTNSPELEETLTHTITK	21	3	1	4504893	N-Term(iTRAQ4plex); K19(iTRAQ4plex)	2427.29	1.26	0.692116	8.68	108	3	809.77	3.48
									AATGECTATVGK	32	3	1	4504893	N-Term(iTRAQ4plex); C6(Methylthio); K12(iTRAQ4plex)	1442.72	1.19		5.49	98	2	721.87	1.53
									TVGSDTFYSFK	2	3	1	4504893	N-Term(iTRAQ4plex); K11(iTRAQ4plex)	1539.8	1.22		5.1	63	2	770.4	3.35
									ESNEELTESCETK	3	3	1	4504893	N-Term(iTRAQ4plex); C10(Methylthio); K13(iTRAQ4plex)	1832.82	3.34		4.89	97	2	916.91	2.8
									KYFIDFVAR	5	3	1	4504893	N-Term(iTRAQ4plex); K1(iTRAQ4plex)	1446.84	1.45		4.09	65	3	482.95	1.5
									TWQDCEYK	18	3	1	4504893	N-Term(iTRAQ4plex); C5(Methylthio); K8(iTRAQ4plex)	1406.64	0.87		4.01	58	2	703.82	2.31
									RPPGFSPFR	4	3	1	4504893	N-Term(iTRAQ4plex)	1204.68	0.69		3.52	69	3	402.23	3.97
									IASFSQNCDIYPGK	3	3	1	4504893	N-Term(iTRAQ4plex); C8(Methylthio); K14(iTRAQ4plex)	1876.92	0.63		3.26	60	2	938.96	2.62
									YFIDFVAR	4	3	1	4504893	N-Term(iTRAQ4plex)	1174.64	1.16		3.19	39	2	587.82	-1.25
									QVVAGLNFR	2	2	1	4504893	N-Term(iTRAQ4plex)	1147.67	1.33		3.15	43	2	574.34	1.17
									DFVQPPTK	2	3	1	4504893	N-Term(iTRAQ4plex); K8(iTRAQ4plex)	1219.69	1.38			52	2	610.35	-0.08
									ENFLFLTPDCK	3	2	1	4504893	N-Term(iTRAQ4plex); C10(Methylthio); K11(iTRAQ4plex)	1660.84	1.12			45	2	830.92	2.32
4505047	LUM	Lumican	23.08	8	8	58	2.13	38.4
									SLEYLDLSFNQIAR	13	1	1	4505047	N-Term(iTRAQ4plex)	1812.96	2.08	0.528723	5.17	65	2	906.99	1.79
									LKEDAVSAAFK	23	1	1	4505047	N-Term(iTRAQ4plex); K2(iTRAQ4plex); K11(iTRAQ4plex)	1610.95	2.67		4.9	72	2	805.98	3.25
									ISETSLPPDMYECLR	7	1	1	4505047	N-Term(iTRAQ4plex); C13(Methylthio)	1943.9	1.42		4.46	79	2	972.45	-1.71
									ISNIPDEYFK	3	1	1	4505047	N-Term(iTRAQ4plex); K10(iTRAQ4plex)	1513.81	1.7		4.06	71	2	757.41	0.59
									SVPMVPPGIK	5	1	1	4505047	N-Term(iTRAQ4plex); K10(iTRAQ4plex)	1312.79	2.02		3.58	67	2	656.9	1.34
									FNALQYLR	3	1	1	4505047	N-Term(iTRAQ4plex)	1168.66	2.74		3.38	33	2	584.83	-1.93
									ILGPLSYSK	2	1	1	4505047	N-Term(iTRAQ4plex); K9(iTRAQ4plex)	1265.77	2.71		3.33	39	2	633.39	2.15
									RFNALQYLR	2	1	1	4505047	N-Term(iTRAQ4plex)	1324.76				43	3	442.26	0.18
4505217	MMP3	Stromelysin-1 preproprotein	10.69	5	5	16	0.87	53.94
									GIHTLGFPPTVR	7	1	1	4505217	N-Term(iTRAQ4plex)	1438.83	0.96	0.0724569	4.28	46	3	480.28	2.09
									QIAEDFPGIDSK	2	1	1	4505217	N-Term(iTRAQ4plex); K12(iTRAQ4plex)	1607.85	0.94		4.03	65	2	804.43	1.68
									IVNYTPDLPK	3	1	1	4505217	N-Term(iTRAQ4plex); K10(iTRAQ4plex)	1447.84	0.87		3.18	47	2	724.42	1.42
									TFPGIPK	2	1	1	4505217	N-Term(iTRAQ4plex); K7(iTRAQ4plex)	1047.64	0.78			41	2	524.32	-1.54
									CGVPDVGHFR	2	1	1	4505217	N-Term(iTRAQ4plex); C1(Methylthio)	1276.61	0.85			41	3	426.21	0.82
4505529	ORM2	Alpha-1-acid glycoprotein 2	26.37	5	3	47	2.21	23.59
									TLMFGSYLDDEK	11	1	1	4505529	N-Term(iTRAQ4plex); K12(iTRAQ4plex)	1706.86	1.93	1.01569	5.21	85	2	853.93	3.16
									NWGLSFYADKPETTK	12	1	1	4505529	N-Term(iTRAQ4plex); K10(iTRAQ4plex); K15(iTRAQ4plex)	2189.16	2.19		4.95	61	3	730.39	1.39
									TLMFGSYLDDEK	3	1	1	4505529	N-Term(iTRAQ4plex); M3(Oxidation); K12(iTRAQ4plex)	1722.85	2.08		3.59	80	2	861.93	2.76
									SDVMYTDWK	5	1	1	4505529	N-Term(iTRAQ4plex); K9(iTRAQ4plex)	1432.7	2.21		3.58	58	2	716.86	1.77
									WFYIASAFR	7	2	2	167857790;4505529	N-Term(iTRAQ4plex)	1304.69			3.57	37	2	652.85	2.43
									SDVMYTDWK	8	1	1	4505529	N-Term(iTRAQ4plex); M4(Oxidation); K9(iTRAQ4plex)	1448.7	4.36		3.31	56	2	724.85	1.97
									TEDTIFLR	1	2	2	167857790;4505529	N-Term(iTRAQ4plex)	1138.62				30	2	569.81	-0.01
4505881	PLG	Plasminogen 1	29.14	16	16	42	0.71	90.51
									VILGAHQEVNLEPHVQEIEVSR	12	1	1	4505881	N-Term(iTRAQ4plex)	2640.43	0.71	0.31432	7.14	97	3	880.81	1.97
									NPDGDVGGPWCYTTNPR	2	1	1	4505881	N-Term(iTRAQ4plex); C11(Methylthio)	2038.89	0.68		5.32	71	2	1019.95	2.54
									LSSPAVITDK	5	1	1	4505881	N-Term(iTRAQ4plex); K10(iTRAQ4plex)	1318.78	0.81		4.36	67	2	659.89	0.15
									ATTVTGTPCQDWAAQEPHR	2	1	1	4505881	N-Term(iTRAQ4plex); C9(Methylthio)	2259.04	0.71		4.18	58	3	753.69	1.24
									FSPATHPSEGLEENYCR	2	1	1	4505881	N-Term(iTRAQ4plex); C16(Methylthio)	2126.94	0.54		4.06	34	3	709.65	2.03
									LYDYCDVPQCAAPSFDCGKPQVEPK	2	1	1	4505881	N-Term(iTRAQ4plex); C5(Methylthio); C10(Methylthio); C17(Methylthio); K19(iTRAQ4plex); K25(iTRAQ4plex)	3343.51	0.31		3.47	46	3	1115.17	1.6
									VIPACLPSPNYVVADR	2	1	1	4505881	N-Term(iTRAQ4plex); C5(Methylthio)	1903.98	0.66		3.38	53	2	952.5	-2.72
									WELCDIPR	1	1	1	4505881	N-Term(iTRAQ4plex); C4(Methylthio)	1221.59	0.64		3.15		2	611.3	-0.42
									CTTPPPSSGPTYQCLK	1	1	1	4505881	N-Term(iTRAQ4plex); C1(Methylthio); C14(Methylthio); K16(iTRAQ4plex)	2059.96	0.89			48	2	1030.48	0.58
									FVTWIEGVMR	3	1	1	4505881	N-Term(iTRAQ4plex)	1381.75	0.64			47	2	691.38	2.96
									CQSWSSMTPHR	1	1	1	4505881	N-Term(iTRAQ4plex); C1(Methylthio)	1509.65	1.35			47	3	503.89	-1.18
									EAQLPVIENK	1	1	1	4505881	N-Term(iTRAQ4plex); K10(iTRAQ4plex)	1428.83	1.11			43	2	714.92	1.13
									TPENFPCK	3	1	1	4505881	N-Term(iTRAQ4plex); C7(Methylthio); K8(iTRAQ4plex)	1269.62	0.94			40	2	635.32	2.5
									FVTWIEGVMR	1	1	1	4505881	N-Term(iTRAQ4plex); M9(Oxidation)	1397.74	0.58			36	2	699.37	-0.86
									TPENYPNAGLTMNYCR	1	1	1	4505881	N-Term(iTRAQ4plex); M12(Oxidation); C15(Methylthio)	2049.89	1.34			34	2	1025.45	-3.51
									TMSGLECQAWDSQSPHAHGYIPSK	1	1	1	4505881	N-Term(iTRAQ4plex); C7(Methylthio); K24(iTRAQ4plex)	2964.38	1.44			33	4	741.85	3.91
									WEYCNLK	2	1	1	4505881	N-Term(iTRAQ4plex); C4(Methylthio); K7(iTRAQ4plex)	1289.62	0.71			30	2	645.32	-1.28
4506773	S100A9	Protein S100-A9	43.86	4	4	31	4.73	13.23
									VIEHIMEDLDTNADK	9	1	1	4506773	N-Term(iTRAQ4plex); K15(iTRAQ4plex)	2031.03	6.59	1.58046	4.17	78	3	677.68	1.52
									VIEHIMEDLDTNADK	6	1	1	4506773	N-Term(iTRAQ4plex); M6(Oxidation); K15(iTRAQ4plex)	2047.03	3.65		3.77	86	3	683.01	1.46
									DLQNFLK	10	1	1	4506773	N-Term(iTRAQ4plex); K7(iTRAQ4plex)	1165.68	4.68		3.62	41	2	583.35	1.65
									LGHPDTLNQGEFK	5	1	1	4506773	N-Term(iTRAQ4plex); K13(iTRAQ4plex)	1743.93	2.3		3.4	57	3	581.98	1.05
									NIETIINTFHQYSVK	1	1	1	4506773	N-Term(iTRAQ4plex); K15(iTRAQ4plex)	2095.14	3.83			44	3	699.05	-0.4
4507725	TTR	Transthyretin	32.65	3	3	25	0.83	15.88
									GSPAINVAVHVFR	21	1	1	4507725	N-Term(iTRAQ4plex)	1510.87	0.84	0.051316	5.67	72	3	504.29	2.86
									TSESGELHGLTTEEEFVEGIYK	2	1	1	4507725	N-Term(iTRAQ4plex); K22(iTRAQ4plex)	2743.36	0.77		3.83	107	3	915.13	3.47
									AADDTWEPFASGK	2	1	1	4507725	N-Term(iTRAQ4plex); K13(iTRAQ4plex)	1682.83	0.74			49	2	841.92	4.41
4557287	AGT	Angiotensinogen preproprotein	26.39	9	9	61	1.12	53.12
									ADSQAQLLLSTVVGVFTAPGLHLK	7	1	1	4557287	N-Term(iTRAQ4plex); K24(iTRAQ4plex)	2753.59	1.3	0.145182	7.45	94	3	918.53	3.46
									VLSALQAVQGLLVAQGR	12	1	1	4557287	N-Term(iTRAQ4plex)	1867.13	1.12		6.39	129	2	934.07	3.75
									QPFVQGLALYTPVVLPR	22	1	1	4557287	N-Term(iTRAQ4plex)	2042.19	1.06		6.09	87	2	1021.6	-0.37
									ALQDQLVLVAAK	4	1	1	4557287	N-Term(iTRAQ4plex); K12(iTRAQ4plex)	1556.96	1.01		5.56	96	2	778.99	1.42
									AAMVGMLANFLGFR	2	1	1	4557287	N-Term(iTRAQ4plex)	1641.87	1.24		5.2	51	2	821.44	0.86
									SLDFTELDVAAEK	4	1	1	4557287	N-Term(iTRAQ4plex); K13(iTRAQ4plex)	1725.92	1.15		3.99	86	2	863.46	2.47
									FMQAVTGWK	4	1	1	4557287	N-Term(iTRAQ4plex); K9(iTRAQ4plex)	1355.74	1.29		3.96	71	2	678.37	-0.72
									LQAILGVPWK	3	1	1	4557287	N-Term(iTRAQ4plex); K10(iTRAQ4plex)	1412.89	1.29			60	2	706.95	1.86
									DPTFIPAPIQAK	3	1	1	4557287	N-Term(iTRAQ4plex); K12(iTRAQ4plex)	1585.92	1.48			37	2	793.47	2.84
4557321	APOA1	Apolipoprotein A-I preproprotein	44.57	12	12	94	0.86	30.76
									DLATVYVDVLK	6	1	1	4557321	N-Term(iTRAQ4plex); K11(iTRAQ4plex)	1523.9	0.96	0.473897	5.34	82	2	762.45	2.02
									VSFLSALEEYTK	16	1	1	4557321	N-Term(iTRAQ4plex); K12(iTRAQ4plex)	1674.92	0.28		5.33	93	2	837.96	0.77
									DYVSQFEGSALGK	18	1	1	4557321	N-Term(iTRAQ4plex); K13(iTRAQ4plex)	1688.88	1.01		5.2	95	2	844.94	2.99
									LLDNWDSVTSTFSK	11	1	1	4557321	N-Term(iTRAQ4plex); K14(iTRAQ4plex)	1900.99	1.02		4.39	80	2	951	0.98
									QGLLPVLESFK	20	1	1	4557321	N-Term(iTRAQ4plex); K11(iTRAQ4plex)	1518.92	0.31		4.25	77	2	759.96	2.61
									VQPYLDDFQK	9	1	1	4557321	N-Term(iTRAQ4plex); K10(iTRAQ4plex)	1540.83	1		4.17	59	2	770.92	2.54
									WQEEMELYR	5	1	1	4557321	N-Term(iTRAQ4plex)	1427.68	0.2		3.62	31	2	714.34	4.43
									AKPALEDLR	3	1	1	4557321	N-Term(iTRAQ4plex); K2(iTRAQ4plex)	1300.79	0.96		3.45	37	3	434.27	2.06
									THLAPYSDELR	2	1	1	4557321	N-Term(iTRAQ4plex)	1445.75	1.62		3.29	31	3	482.59	0.98
									KWQEEMELYR	1	1	1	4557321	N-Term(iTRAQ4plex); K1(iTRAQ4plex)	1699.87	0.1			45	3	567.3	0.45
									VKDLATVYVDVLK	2	1	1	4557321	N-Term(iTRAQ4plex); K2(iTRAQ4plex); K13(iTRAQ4plex)	1895.16	1.25			43	3	632.39	1.58
									EQLGPVTQEFWDNLEK	1	1	1	4557321	N-Term(iTRAQ4plex); K16(iTRAQ4plex)	2221.14	1.03			39	2	1111.07	-0.55
4557323	APOC3	Apolipoprotein C-III	18.18	2	2	4	0.36	10.85
									GWVTDGFSSLK	2	1	1	4557323	N-Term(iTRAQ4plex); K11(iTRAQ4plex)	1484.8	0.56	0.233345	3.32	41	2	742.9	1.04
									DYWSTVK	2	1	1	4557323	N-Term(iTRAQ4plex); K7(iTRAQ4plex)	1186.63	0.23		3.19	38	2	593.82	-0.59
4557325	APOE	Apolipoprotein E	13.25	3	3	12	0.81	36.13
									SELEEQLTPVAEETR	9	1	1	4557325	N-Term(iTRAQ4plex)	1874.95	0.81	0.233024	5.43	90	2	937.98	1.37
									GEVQAMLGQSTEELR	2	1	1	4557325	N-Term(iTRAQ4plex)	1791.9	0.69		4.88	68	2	896.45	-0.58
									SWFEPLVEDMQR	1	1	1	4557325	N-Term(iTRAQ4plex); M10(Oxidation)	1696.82	1.14			37	2	848.91	3.59
4557351	BCHE	Cholinesterase	6.81	3	3	4	1.34	68.37
									AILQSGSFNAPWAVTSLYEAR	2	1	1	4557351	N-Term(iTRAQ4plex)	2425.26	1.29	0.0360555	3.7	42	3	809.09	-1.1
									IFFPGVSEFGK	1	1	1	4557351	N-Term(iTRAQ4plex); K11(iTRAQ4plex)	1515.85	1.36			73	2	758.43	2.25
									TQILVGVNK	1	1	1	4557351	N-Term(iTRAQ4plex); K9(iTRAQ4plex)	1259.79	1.34			47	2	630.4	0.15
4557373	BTD	Biotinidase	9.58	4	4	8	1.37	61.09
									LSSGLVTAALYGR	2	1	1	4557373	N-Term(iTRAQ4plex)	1451.83	1.3	0.111952	4.79	55	2	726.42	0.52
									VDLITFDTPFAGR	2	1	1	4557373	N-Term(iTRAQ4plex)	1595.86	1.38		3.78	71	2	798.43	0.53
									TSIYPFLDFMPSPQVVR	3	1	1	4557373	N-Term(iTRAQ4plex)	2141.12	1.36		3.33	52	2	1071.06	-0.06
									WNPCLEPHR	1	1	1	4557373	N-Term(iTRAQ4plex); C4(Methylthio)	1341.63	1.56			31	3	447.88	-0.33
4557391	C8B	Complement component C8 beta chain preproprotein	5.75	3	3	9	0.66	66.9
									LPLEYSYGEYR	2	1	1	4557391	N-Term(iTRAQ4plex)	1533.77	0.34	0.200749	3.99	62	2	767.39	1.49
									KPYNVESYTPQTQGK	2	1	1	4557391	N-Term(iTRAQ4plex); K1(iTRAQ4plex); K15(iTRAQ4plex)	2172.17	0.71		3.94	64	3	724.73	2.58
									SGFSFGFK	5	1	1	4557391	N-Term(iTRAQ4plex); K8(iTRAQ4plex)	1164.63	0.66		3.23	45	2	582.82	2.52
4557417	CD14	Monocyte differentiation antigen CD14	25.6	6	6	13	1.4	40.05
									LTVGAAQVPAQLLVGALR	5	1	1	4557417	N-Term(iTRAQ4plex)	1921.17	1.56	0.323728	5.19	121	2	961.09	1
									VLSIAQAHSPAFSCEQVR	3	1	1	4557417	N-Term(iTRAQ4plex); C14(Methylthio)	2133.07	1.21		4.01	63	3	711.69	-0.14
									GLMAALCPHK	1	1	1	4557417	N-Term(iTRAQ4plex); C7(Methylthio); K10(iTRAQ4plex)	1374.73	1.14			43	3	458.91	0.23
									ITGTMPPLPLEATGLALSSLR	1	1	1	4557417	N-Term(iTRAQ4plex); M5(Oxidation)	2298.29	0.81			42	3	766.77	2.44
									AFPALTSLDLSDNPGLGER	1	1	1	4557417	N-Term(iTRAQ4plex)	2117.1	1.55			30	2	1059.05	0.37
									FPAIQNLALR	1	1	1	4557417	N-Term(iTRAQ4plex)	1286.77	1.65			30	2	643.89	-1.13
									ITGTMPPLPLEATGLALSSLR	1	1	1	4557417	N-Term(iTRAQ4plex)	2282.3				30	3	761.44	2.74
4557485	CP	Ceruloplasmin	29.2	23	20	238	1.1	122.13
									GPEEEHLGILGPVIWAEVGDTIR	20	1	1	4557485	N-Term(iTRAQ4plex)	2631.4	1.22	0.439224	8.16	96	3	877.81	4.3
									TTIEKPVWLGFLGPIIK	21	1	1	4557485	N-Term(iTRAQ4plex); K5(iTRAQ4plex); K17(iTRAQ4plex)	2344.45	1.22		7.29	71	3	782.15	4.09
									LISVDTEHSNIYLQNGPDR	25	1	1	4557485	N-Term(iTRAQ4plex)	2315.18	0.97		6.99	110	2	1158.09	1.05
									MFTTAPDQVDKEDEDFQESNK	14	1	1	4557485	N-Term(iTRAQ4plex); K11(iTRAQ4plex); K21(iTRAQ4plex)	2906.38	0.74		6.86	78	3	969.46	1.81
									SVPPSASHVAPTETFTYEWTVPK	26	1	1	4557485	N-Term(iTRAQ4plex); K23(iTRAQ4plex)	2819.45	0.91		6.53	81	3	940.49	1.78
									MFTTAPDQVDKEDEDFQESNK	10	1	1	4557485	N-Term(iTRAQ4plex); M1(Oxidation); K11(iTRAQ4plex); K21(iTRAQ4plex)	2922.37	2.24		5.73	62	3	974.8	1.7
									DIASGLIGPLIICK	12	1	1	4557485	N-Term(iTRAQ4plex); C13(Methylthio); K14(iTRAQ4plex)	1747.02	1.8		5.63	94	2	874.01	3.97
									EVGPTNADPVCLAK	4	1	1	4557485	N-Term(iTRAQ4plex); C11(Methylthio); K14(iTRAQ4plex)	1747.9	1.54		5.53	121	2	874.45	2.58
									DVDKEFYLFPTVFDENESLLLEDNIR	9	1	1	4557485	N-Term(iTRAQ4plex); K4(iTRAQ4plex)	3448.75	1.04		5.46	74	3	1150.25	2.5
									DLYSGLIGPLIVCR	15	1	1	4557485	N-Term(iTRAQ4plex); C13(Methylthio)	1708.93	1.44		4.95	71	2	854.97	3.72
									GAYPLSIEPIGVR	22	1	1	4557485	N-Term(iTRAQ4plex)	1515.87	1.07		4.88	75	2	758.44	2.23
									GVYSSDVFDIFPGTYQTLEMFPR	7	1	1	4557485	N-Term(iTRAQ4plex); M20(Oxidation)	2829.36	0.99		4.85	60	3	943.79	2.72
									MHSMNGFMYGNQPGLTMCK	2	1	1	4557485	N-Term(iTRAQ4plex); C18(Methylthio); K19(iTRAQ4plex)	2481.1	0.99		4.82	37	3	827.71	5.16
									ALYLQYTDETFR	22	1	1	4557485	N-Term(iTRAQ4plex)	1663.85	0.98		4.8	53	2	832.43	0.26
									DDEEFIESNK	9	1	1	4557485	N-Term(iTRAQ4plex); K10(iTRAQ4plex)	1513.73	1.32		4.67	73	2	757.37	1.88
									TYYIAAVEVEWDYSPQR	8	1	1	4557485	N-Term(iTRAQ4plex)	2234.09	1.07		4.04	66	2	1117.55	0.99
									GVYSSDVFDIFPGTYQTLEMFPR	2	1	1	4557485	N-Term(iTRAQ4plex)	2813.37	0.99		3.68	45	2	1407.19	2.6
									GEFYIGSK	3	1	1	4557485	N-Term(iTRAQ4plex); K8(iTRAQ4plex)	1188.65	1.49		3.35	54	2	594.83	-1.03
									NNEGTYYSPNYNPQSR	1	1	1	4557485	N-Term(iTRAQ4plex)	2047.92	2.46			59	2	1024.47	0.61
									DIFTGLIGPMK	1	1	1	4557485	N-Term(iTRAQ4plex); K11(iTRAQ4plex)	1479.85	1.35			55	2	740.43	1.75
									MHSMNGFMYGNQPGLTMCK	2	1	1	4557485	N-Term(iTRAQ4plex); M4(Oxidation); M8(Oxidation); C18(Methylthio); K19(iTRAQ4plex)	2513.09	1.43			45	3	838.37	2.32
									VNKDDEEFIESNK	1	1	1	4557485	N-Term(iTRAQ4plex); K3(iTRAQ4plex); K13(iTRAQ4plex)	1999.04	1.14			45	3	667.02	0.76
									TYCSEPEK	2	1	1	4557485	N-Term(iTRAQ4plex); C3(Methylthio); K8(iTRAQ4plex)	1290.6	0.6			35	2	645.8	0.7
4557701	KRT17	Keratin, type I cytoskeletal 17	6.71	3	1	19	7.33	48.08
									VLDELTLAR	2	5	2	4557701;15431310	N-Term(iTRAQ4plex)	1173.69		0	3.28	51	2	587.35	-4.29
									LASYLDK	16	8	4	4557701;195972866;55956899;15431310	N-Term(iTRAQ4plex); K7(iTRAQ4plex)	1097.64			3.22	55	2	549.33	-0.59
									LLEGEDAHLTQYK	1	1	1	4557701	N-Term(iTRAQ4plex); K13(iTRAQ4plex)	1804.96	7.33			47	3	602.33	-3.87
4557759	MPO	Myeloperoxidase	3.36	2	2	3	3.15	83.81
									DYLPLVLGPTAMR	1	1	1	4557759	N-Term(iTRAQ4plex)	1589.89	3.15	0.681567		56	2	795.45	1.98
									FPTDQLTPDQER	1	1	1	4557759	N-Term(iTRAQ4plex)	1590.79	2.39			35	2	795.9	1.88
									DYLPLVLGPTAMR	1	1	1	4557759	N-Term(iTRAQ4plex); M12(Oxidation)	1605.88	3.75			33	2	803.44	-1.11
4557871	TF	Serotransferrin	52.87	32	32	799	2.21	77
									EDLIWELLNQAQEHFGK	51	1	1	4557871	N-Term(iTRAQ4plex); K17(iTRAQ4plex)	2358.24	2.48	0.584343	9.15	94	2	1179.62	3.17
									IMNGEADAMSLDGGFVYIAGK	3	1	1	4557871	N-Term(iTRAQ4plex); M2(Oxidation); M9(Oxidation); K21(iTRAQ4plex)	2479.22	2.05		6.67	79	3	827.08	2.51
									ADRDQYELLCLDNTR	69	1	1	4557871	N-Term(iTRAQ4plex); C10(Methylthio)	2014.95	1.56		6.63	103	3	672.32	1.19
									IMNGEADAMSLDGGFVYIAGK	20	1	1	4557871	N-Term(iTRAQ4plex); K21(iTRAQ4plex)	2447.22	1.6		6.4	113	3	816.41	1.95
									EDPQTFYYAVAVVK	26	1	1	4557871	N-Term(iTRAQ4plex); K14(iTRAQ4plex)	1918.02	2.16		6.38	97	2	959.51	-1.21
									CSTSSLLEACTFR	33	1	1	4557871	N-Term(iTRAQ4plex); C1(Methylthio); C10(Methylthio)	1653.73	2.45		6.2	79	2	827.37	2.96
									SDNCEDTPEAGYFAVAVVK	13	1	1	4557871	N-Term(iTRAQ4plex); C4(Methylthio); K19(iTRAQ4plex)	2349.09	1.53		5.83	97	3	783.7	-1.43
									FDEFFSEGCAPGSK	29	1	1	4557871	N-Term(iTRAQ4plex); C9(Methylthio); K14(iTRAQ4plex)	1854.83	2.62		5.78	118	2	927.92	3.11
									EGTCPEAPTDECKPVK	48	1	1	4557871	N-Term(iTRAQ4plex); C4(Methylthio); C12(Methylthio); K13(iTRAQ4plex); K16(iTRAQ4plex)	2228.05	0.98		5.72	64	3	743.35	2.23
									NLNEKDYELLCLDGTR	17	1	1	4557871	N-Term(iTRAQ4plex); K5(iTRAQ4plex); C11(Methylthio)	2230.11	2.28		5.67	74	2	1115.56	1.21
									IMNGEADAMSLDGGFVYIAGK	18	1	1	4557871	N-Term(iTRAQ4plex); M2(Oxidation); K21(iTRAQ4plex)	2463.21	1.93		5.66	91	3	821.74	0.12
									SASDLTWDNLK	72	1	1	4557871	N-Term(iTRAQ4plex); K11(iTRAQ4plex)	1537.81	2.45		5.45	77	2	769.41	1.36
									EFQLFSSPHGK	31	1	1	4557871	N-Term(iTRAQ4plex); K11(iTRAQ4plex)	1564.84	2.28		5.38	66	2	782.92	1.48
									SAGWNIPIGLLYCDLPEPR	24	1	1	4557871	N-Term(iTRAQ4plex); C13(Methylthio)	2304.17	1.61		5.24	85	2	1152.59	2.89
									WCAVSEHEATK	20	1	1	4557871	N-Term(iTRAQ4plex); C2(Methylthio); K11(iTRAQ4plex)	1594.76	2.15		5.22	88	3	532.26	-1.17
									LCMGSGLNLCEPNNK	14	1	1	4557871	N-Term(iTRAQ4plex); C2(Methylthio); C10(Methylthio); K15(iTRAQ4plex)	1972.9	1.67		5.13	85	2	986.96	0.7
									DQYELLCLDNTR	6	1	1	4557871	N-Term(iTRAQ4plex); C7(Methylthio)	1672.78	1.49		4.89	56	2	836.89	0.55
									MYLGYEYVTAIR	66	1	1	4557871	N-Term(iTRAQ4plex)	1622.84	2.54		4.84	63	2	811.93	4.39
									TAGWNIPMGLLYNK	21	1	1	4557871	N-Term(iTRAQ4plex); K14(iTRAQ4plex)	1866.02	2.85		4.81	99	2	933.52	2.98
									DYELLCLDGTR	11	1	1	4557871	N-Term(iTRAQ4plex); C6(Methylthio)	1487.7	1.53		4.64	53	2	744.35	0.84
									MYLGYEYVTAIR	10	1	1	4557871	N-Term(iTRAQ4plex); M1(Oxidation)	1638.84	1.95		4.58	55	2	819.92	2.09
									SVIPSDGPSVACVK	29	1	1	4557871	N-Term(iTRAQ4plex); C12(Methylthio); K14(iTRAQ4plex)	1692.9	2.96		4.53	101	2	846.95	3.72
									DGAGDVAFVK	26	1	1	4557871	N-Term(iTRAQ4plex); K10(iTRAQ4plex)	1266.69	2.5		4.49	66	2	633.85	0.2
									CDEWSVNSVGK	13	1	1	4557871	N-Term(iTRAQ4plex); C1(Methylthio); K11(iTRAQ4plex)	1557.73	1.59		4.42	87	2	779.37	-0.43
									LCMGSGLNLCEPNNK	4	1	1	4557871	N-Term(iTRAQ4plex); C2(Methylthio); M3(Oxidation); C10(Methylthio); K15(iTRAQ4plex)	1988.9	1.32		4.41	69	2	994.95	0.12
									EGYYGYTGAFR	15	1	1	4557871	N-Term(iTRAQ4plex)	1427.67	2.34		4.23	45	2	714.34	2.12
									HSTIFENLANK	13	1	1	4557871	N-Term(iTRAQ4plex); K11(iTRAQ4plex)	1561.86	2.28		3.8	80	2	781.43	3.06
									TAGWNIPMGLLYNK	7	1	1	4557871	N-Term(iTRAQ4plex); M8(Oxidation); K14(iTRAQ4plex)	1882.02	2.41		3.75	65	2	941.51	0.79
									DDTVCLAK	8	1	1	4557871	N-Term(iTRAQ4plex); C5(Methylthio); K8(iTRAQ4plex)	1198.61	1.93		3.62	60	2	599.81	1.82
									GDVAFVK	14	1	1	4557871	N-Term(iTRAQ4plex); K7(iTRAQ4plex)	1023.61	1.95		3.51	46	2	512.31	0.69
									YLGEEYVK	40	1	1	4557871	N-Term(iTRAQ4plex); K8(iTRAQ4plex)	1288.7	2.49		3.5	51	2	644.85	-0.04
									KASYLDCIR	5	1	1	4557871	N-Term(iTRAQ4plex); K1(iTRAQ4plex); C7(Methylthio)	1402.74	4.06		3.48	56	3	468.25	1.35
									ASYLDCIR	16	1	1	4557871	N-Term(iTRAQ4plex); C6(Methylthio)	1130.55	2.18		3.28	45	2	565.78	0.83
									DCHLAQVPSHTVVAR	2	1	1	4557871	N-Term(iTRAQ4plex); C2(Methylthio)	1822.92	2.04			43	3	608.31	-0.04
									SMGGKEDLIWELLNQAQEHFGK	1	1	1	4557871	N-Term(iTRAQ4plex); M2(Oxidation); K5(iTRAQ4plex); K22(iTRAQ4plex)	2978.54				39	3	993.52	0.01
									NPDPWAK	2	1	1	4557871	N-Term(iTRAQ4plex); K7(iTRAQ4plex)	1115.61	1.69			34	2	558.31	2.09
									IECVSAETTEDCIAK	2	1	1	4557871	N-Term(iTRAQ4plex); C3(Methylthio); C12(Methylthio); K15(iTRAQ4plex)	1991.9	1.1			33	3	664.64	0.26
45580688	C7	Complement component C7	20.05	13	13	37	0.76	93.46
									SCVGETTESTQCEDEELEHLR	7	1	1	45580688	N-Term(iTRAQ4plex); C2(Methylthio); C12(Methylthio)	2631.09	0.76	0.153752	5.38	91	3	877.7	2.29
									LIDQYGTHYLQSGSLGGEYR	9	1	1	45580688	N-Term(iTRAQ4plex)	2401.19	0.94		5.27	97	2	1201.1	-0.93
									WLVGEMHCQK	4	1	1	45580688	N-Term(iTRAQ4plex); C8(Methylthio); K10(iTRAQ4plex)	1564.77	0.76		4.16	61	3	522.26	1.96
									VLFYVDSEK	2	1	1	45580688	N-Term(iTRAQ4plex); K9(iTRAQ4plex)	1387.78	0.94		3.84	54	2	694.39	3.25
									ELSHLPSLYDYSAYR	4	1	1	45580688	N-Term(iTRAQ4plex)	1957.98	1.07		3.6	51	3	653.33	1.62
									NVVYTCNEGYSLIGNPVAR	2	1	1	45580688	N-Term(iTRAQ4plex); C6(Methylthio)	2259.11	0.72		3.35	55	3	753.71	1.89
									LTPLYELVK	3	1	1	45580688	N-Term(iTRAQ4plex); K9(iTRAQ4plex)	1363.85	0.81			71	2	682.43	2.14
									ILPLTVCK	1	1	1	45580688	N-Term(iTRAQ4plex); C7(Methylthio); K8(iTRAQ4plex)	1220.74	0.81			50	2	610.87	1.39
									EVPCASVK	1	1	1	45580688	N-Term(iTRAQ4plex); C4(Methylthio); K8(iTRAQ4plex)	1166.61	0.74			44	2	583.81	-3.6
									DGFVQDEGTMFPVGK	1	1	1	45580688	N-Term(iTRAQ4plex); K15(iTRAQ4plex)	1914.95	0.74			38	2	957.98	1.74
									EQTMSECEAGALR	1	1	1	45580688	N-Term(iTRAQ4plex); C7(Methylthio)	1614.71	0.57			35	2	807.86	2.7
									SSGWHFVVK	1	1	1	45580688	N-Term(iTRAQ4plex); K9(iTRAQ4plex)	1334.75	0.53			33	3	445.59	1.55
									LSGNVLSYTFQVK	1	1	1	45580688	N-Term(iTRAQ4plex); K13(iTRAQ4plex)	1743.99	0.97			30	2	872.5	2.07
45580723	HPR	Haptoglobin-related protein	35.34	12	2	639	0.85	39
									SCAVAEYGVYVK	131	3	2	45580723;4826762	N-Term(iTRAQ4plex); C2(Methylthio); K12(iTRAQ4plex)	1622.82		0.431335	5.68	96	2	811.91	2.86
									TEGDGVYTLNDK	89	2	2	45580723;4826762	N-Term(iTRAQ4plex); K12(iTRAQ4plex)	1599.81			5.68	94	2	800.41	1.68
									DIAPTLTLYVGK	56	3	2	45580723;4826762	N-Term(iTRAQ4plex); K12(iTRAQ4plex)	1578.93			4.86	90	2	789.97	0.19
									LPECEAVCGKPK	49	3	2	45580723;4826762	N-Term(iTRAQ4plex); C4(Methylthio); C8(Methylthio); K10(iTRAQ4plex); K12(iTRAQ4plex)	1797.92			4.75	70	2	899.46	3.25
									TEGDGVYTLNDKK	6	2	2	45580723;4826762	N-Term(iTRAQ4plex); K12(iTRAQ4plex); K13(iTRAQ4plex)	1871.98			4.46	40	3	624.67	-13.81
									GSFPWQAK	172	3	2	45580723;4826762	N-Term(iTRAQ4plex); K8(iTRAQ4plex)	1208.67			4.03	50	2	604.84	1.33
									SPVGVQPILNEHTFCVGMSK	3	1	1	45580723	N-Term(iTRAQ4plex); C15(Methylthio); M18(Oxidation); K20(iTRAQ4plex)	2493.25	1.23		3.72	48	3	831.76	-1.11
									VMPICLPSK	53	3	2	45580723;4826762	N-Term(iTRAQ4plex); C5(Methylthio); K9(iTRAQ4plex)	1321.73			3.55	55	2	661.37	1.82
									SPVGVQPILNEHTFCVGMSK	3	1	1	45580723	N-Term(iTRAQ4plex); C15(Methylthio); K20(iTRAQ4plex)	2477.25	0.62		3.51	61	3	826.42	-2.18
									QLVEIEK	44	3	2	45580723;4826762	N-Term(iTRAQ4plex); K7(iTRAQ4plex)	1146.7			3.33	54	2	573.85	2.48
									ILGGHLDAK	15	3	2	45580723;4826762	N-Term(iTRAQ4plex); K9(iTRAQ4plex)	1211.74			3.24	68	2	606.37	2.89
									VMPICLPSK	16	3	2	45580723;4826762	N-Term(iTRAQ4plex); M2(Oxidation); C5(Methylthio); K9(iTRAQ4plex)	1337.73			3.22	51	2	669.37	3.68
									VVLHPNYHQVDIGLIK	1	1	1	45580723	N-Term(iTRAQ4plex); K16(iTRAQ4plex)	2133.24				31	4	534.07	0.01
									AVGDK	1	3	2	45580723;4826762	N-Term(iTRAQ4plex); K5(iTRAQ4plex)	777.47				30	2	389.24	0.68
47132549	FN1	Fibronectin	17.74	26	26	112	1.5	239.49
									SSPVVIDASTAIDAPSNLR	7	5	1	47132549	N-Term(iTRAQ4plex)	2057.09	1.73	0.861304	6.26	87	2	1029.05	-3.65
									NLQPASEYTVSLVAIK	5	5	1	47132549	N-Term(iTRAQ4plex); K16(iTRAQ4plex)	2021.15	1.99		5.48	83	2	1011.08	1.14
									EATIPGHLNSYTIK	6	5	1	47132549	N-Term(iTRAQ4plex); K14(iTRAQ4plex)	1832.02	1.73		5.43	66	3	611.35	3.57
									EESPLLIGQQSTVSDVPR	12	5	1	47132549	N-Term(iTRAQ4plex)	2099.12	1.79		5.19	113	2	1050.06	3.02
									VTWAPPPSIDLTNFLVR	12	5	1	47132549	N-Term(iTRAQ4plex)	2070.16	1.8		4.93	81	2	1035.58	2.56
									VPGTSTSATLTGLTR	11	5	1	47132549	N-Term(iTRAQ4plex)	1605.9	1.07		4.81	94	2	803.45	2.58
									NTFAEVTGLSPGVTYYFK	5	5	1	47132549	N-Term(iTRAQ4plex); K18(iTRAQ4plex)	2282.2	1.16		4.71	91	2	1141.6	1.01
									YSFCTDHTVLVQTR	2	6	1	47132549	N-Term(iTRAQ4plex); C4(Methylthio)	1859.9	1.67		4.61	86	2	930.45	4.9
									VTIMWTPPESAVTGYR	2	5	1	47132549	N-Term(iTRAQ4plex); M4(Oxidation)	1968.01	3.16		4.55	46	2	984.51	2.84
									GFNCESKPEAEETCFDK	3	6	1	47132549	N-Term(iTRAQ4plex); C4(Methylthio); K7(iTRAQ4plex); C14(Methylthio); K17(iTRAQ4plex)	2458.08	1.43		4.44	66	3	820.03	3.39
									VTIMWTPPESAVTGYR	2	5	1	47132549	N-Term(iTRAQ4plex)	1952.01	0.74		4.42	52	2	976.51	0.44
									DLQFVEVTDVK	7	5	1	47132549	N-Term(iTRAQ4plex); K11(iTRAQ4plex)	1580.88	1.4		4.4	80	2	790.94	1.42
									TETITGFQVDAVPANGQTPIQR	4	5	1	47132549	N-Term(iTRAQ4plex)	2487.3	1.17		4.09	60	3	829.77	2.79
									ESVPISDTIIPAVPPPTDLR	3	4	1	47132549	N-Term(iTRAQ4plex)	2261.25	1.69		3.91	71	2	1131.13	0.86
									DDKESVPISDTIIPAVPPPTDLR	3	4	1	47132549	N-Term(iTRAQ4plex); K3(iTRAQ4plex)	2763.51	4.94		3.89	40	3	921.84	4.2
									TEIDKPSQMQVTDVQDNSISVK	9	5	1	47132549	N-Term(iTRAQ4plex); K5(iTRAQ4plex); K22(iTRAQ4plex)	2894.52	1.41		3.82	100	3	965.51	1.83
									GNLLQCICTGNGR	2	6	1	47132549	N-Term(iTRAQ4plex); C6(Methylthio); C8(Methylthio)	1584.72	2.03		3.65	48	2	792.87	0.37
									IYLYTLNDNAR	2	5	1	47132549	N-Term(iTRAQ4plex)	1499.8	1.41		3.49	49	2	750.41	4.26
									YEVSVYALK	2	5	1	47132549	N-Term(iTRAQ4plex); K9(iTRAQ4plex)	1359.78	1.64		3.47	45	2	680.39	1.3
									HYQINQQWER	2	6	1	47132549	N-Term(iTRAQ4plex)	1545.77	2.26		3.45	31	3	515.93	-0.71
									CDPHEATCYDDGK	2	5	1	47132549	N-Term(iTRAQ4plex); C1(Methylthio); C8(Methylthio); K13(iTRAQ4plex)	1833.72	0.94		3.44	53	3	611.91	2.23
									WLPSSSPVTGYR	4	5	1	47132549	N-Term(iTRAQ4plex)	1493.78	1.46		3.23	47	2	747.4	-1.4
									GATYNIIVEALK	1	5	1	47132549	N-Term(iTRAQ4plex); K12(iTRAQ4plex)	1579.93	0.99			63	2	790.47	1.65
									SYTITGLQPGTDYK	1	5	1	47132549	N-Term(iTRAQ4plex); K14(iTRAQ4plex)	1831.97	1.31			44	2	916.49	3.29
									QDGHLWCSTTSNYEQDQK	1	6	1	47132549	N-Term(iTRAQ4plex); C7(Methylthio); K18(iTRAQ4plex)	2474.1	0.29			43	3	825.37	0.85
									FLATTPNSLLVSWQPPR	1	5	1	47132549	N-Term(iTRAQ4plex)	2071.15	0.85			41	3	691.05	0.4
									VDVIPVNLPGEHGQR	1	5	1	47132549	N-Term(iTRAQ4plex)	1773.97	1.33			39	3	592	-0.55
47132620	KRT2	Keratin, type II cytoskeletal 2 epidermal	9.7	6	3	9	0.25	65.39
									YEELQVTVGR	2	1	1	47132620	N-Term(iTRAQ4plex)	1337.72	0.22	0.0964365	4.04	53	2	669.36	2.56
									VDPEIQNVK	2	1	1	47132620	N-Term(iTRAQ4plex); K9(iTRAQ4plex)	1329.76	0.25		3.68	56	2	665.38	0.16
									NLDLDSIIAEVK	2	7	2	47132620;119703753	N-Term(iTRAQ4plex); K12(iTRAQ4plex)	1617.93				54	2	809.47	2.57
									FASFIDK	1	19	2	47132620;119703753	N-Term(iTRAQ4plex); K7(iTRAQ4plex)	1115.63				53	2	558.32	-0.65
									FLEQQNQVLQTK	1	3	2	47132620;119395750	N-Term(iTRAQ4plex); K12(iTRAQ4plex)	1763.99				38	3	588.67	1.09
									LNDLEEALQQAK	1	1	1	47132620	N-Term(iTRAQ4plex); K12(iTRAQ4plex)	1659.92	0.4			33	2	830.46	2.32
47777317	CRTAC1	Cartilage acidic protein 1	8.17	4	4	7	0.93	71.38
									WEDILSDEVNVAR	3	1	1	47777317	N-Term(iTRAQ4plex)	1689.86	0.78	0.282533	4.3	56	2	845.43	3.61
									IIDGGSGYLCEMEPVAHFGLGK	2	1	1	47777317	N-Term(iTRAQ4plex); C10(Methylthio); M12(Oxidation); K22(iTRAQ4plex)	2643.29	1.04		3.33	68	3	881.77	2.54
									VVLYTK	1	1	1	47777317	N-Term(iTRAQ4plex); K6(iTRAQ4plex)	1010.65	0.93			42	2	505.83	-1.14
									VDIVYGNWNGPHR	1	1	1	47777317	N-Term(iTRAQ4plex)	1670.85	1.44			34	3	557.62	0.34
4826762	HP	Haptoglobin	45.57	18	8	1272	0.64	45.18
									SPVGVQPILNEHTFCAGMSK	59	2	1	4826762	N-Term(iTRAQ4plex); C15(Methylthio); K20(iTRAQ4plex)	2449.23	0.59	0.25912	7.97	85	2	1225.12	0.68
									SPVGVQPILNEHTFCAGMSK	36	2	1	4826762	N-Term(iTRAQ4plex); C15(Methylthio); M18(Oxidation); K20(iTRAQ4plex)	2465.24	1.07		7.61	76	3	822.42	4.99
									TEGDGVYTLNNEK	210	2	1	4826762	N-Term(iTRAQ4plex); K13(iTRAQ4plex)	1727.87	0.66		6.19	93	2	864.44	3.33
									VVLHPNYSQVDIGLIK	14	2	1	4826762	N-Term(iTRAQ4plex); K16(iTRAQ4plex)	2083.22	0.82		5.85	83	3	695.08	1.49
									SCAVAEYGVYVK	131	3	2	45580723;4826762	N-Term(iTRAQ4plex); C2(Methylthio); K12(iTRAQ4plex)	1622.82			5.68	96	2	811.91	2.86
									TEGDGVYTLNDK	89	2	2	45580723;4826762	N-Term(iTRAQ4plex); K12(iTRAQ4plex)	1599.81			5.68	94	2	800.41	1.68
									VTSIQDWVQK	106	2	1	4826762	N-Term(iTRAQ4plex); K10(iTRAQ4plex)	1491.84	0.65		5.36	88	2	746.42	0.9
									YVMLPVADQDQCIR	74	2	1	4826762	N-Term(iTRAQ4plex); M3(Oxidation); C12(Methylthio)	1856.88	0.57		5.15	79	2	928.94	-1.04
									DIAPTLTLYVGK	56	3	2	45580723;4826762	N-Term(iTRAQ4plex); K12(iTRAQ4plex)	1578.93			4.86	90	2	789.97	0.19
									LPECEAVCGKPK	49	3	2	45580723;4826762	N-Term(iTRAQ4plex); C4(Methylthio); C8(Methylthio); K10(iTRAQ4plex); K12(iTRAQ4plex)	1797.92			4.75	70	2	899.46	3.25
									YVMLPVADQDQCIR	125	2	1	4826762	N-Term(iTRAQ4plex); C12(Methylthio)	1840.89	0.41		4.5	88	2	920.95	3.68
									TEGDGVYTLNDKK	6	2	2	45580723;4826762	N-Term(iTRAQ4plex); K12(iTRAQ4plex); K13(iTRAQ4plex)	1871.98			4.46	40	3	624.67	-13.81
									GSFPWQAK	172	3	2	45580723;4826762	N-Term(iTRAQ4plex); K8(iTRAQ4plex)	1208.67			4.03	50	2	604.84	1.33
									VMPICLPSK	53	3	2	45580723;4826762	N-Term(iTRAQ4plex); C5(Methylthio); K9(iTRAQ4plex)	1321.73			3.55	55	2	661.37	1.82
									QLVEIEK	44	3	2	45580723;4826762	N-Term(iTRAQ4plex); K7(iTRAQ4plex)	1146.7			3.33	54	2	573.85	2.48
									VGYVSGWGR	7	2	1	4826762	N-Term(iTRAQ4plex)	1124.6	1.29		3.29	38	2	562.8	1.65
									ILGGHLDAK	15	3	2	45580723;4826762	N-Term(iTRAQ4plex); K9(iTRAQ4plex)	1211.74			3.24	68	2	606.37	2.89
									VMPICLPSK	16	3	2	45580723;4826762	N-Term(iTRAQ4plex); M2(Oxidation); C5(Methylthio); K9(iTRAQ4plex)	1337.73			3.22	51	2	669.37	3.68
									VSVNER	8	2	1	4826762	N-Term(iTRAQ4plex)	847.48	0.65			33	2	424.24	0.25
									NANFK	1	2	1	4826762	N-Term(iTRAQ4plex); K5(iTRAQ4plex)	881.51	0.68			31	2	441.26	0.29
									AVGDK	1	3	2	45580723;4826762	N-Term(iTRAQ4plex); K5(iTRAQ4plex)	777.47				30	2	389.24	0.68
4826772	IGFALS	Insulin-like growth factor-binding protein complex acid labile subunit	26.61	12	12	34	0.8	65.99
									SFEGLGQLEVLTLDHNQLQEVK	2	2	1	4826772	N-Term(iTRAQ4plex); K22(iTRAQ4plex)	2785.5	0.61	0.153824	5.6	126	3	929.17	2.59
									SLALGTFAHTPALASLGLSNNR	3	2	1	4826772	N-Term(iTRAQ4plex)	2355.3	0.86		4.96	92	3	785.77	2.33
									LAELPADALGPLQR	4	2	1	4826772	N-Term(iTRAQ4plex)	1607.93	0.68		4.56	71	2	804.47	2.63
									VAGLLEDTFPGLLGLR	3	2	1	4826772	N-Term(iTRAQ4plex)	1815.05	0.68		4.47	59	2	908.03	1.88
									LAYLQPALFSGLAELR	9	2	1	4826772	N-Term(iTRAQ4plex)	1906.09	0.84		4.22	54	2	953.55	0.53
									LEALPNSLLAPLGR	4	2	1	4826772	N-Term(iTRAQ4plex)	1607.96	0.7		3.56	73	2	804.49	2.47
									LEYLLLSR	2	2	1	4826772	N-Term(iTRAQ4plex)	1150.7	0.79		3.15	33	2	575.85	1.26
									LFQGLGK	3	2	1	4826772	N-Term(iTRAQ4plex); K7(iTRAQ4plex)	1050.66	0.89			38	2	525.83	0.75
									DLSEAHFAPC	1	2	1	4826772	N-Term(iTRAQ4plex); C10(Methylthio)	1279.56	0.56			36	2	640.28	0.77
									ANVFVQLPR	1	2	1	4826772	N-Term(iTRAQ4plex)	1187.7	0.72			33	2	594.35	0.17
									NLIAAVAPGAFLGLK	1	2	1	4826772	N-Term(iTRAQ4plex); K15(iTRAQ4plex)	1743.08				33	3	581.7	-0.59
									WLDLSHNR	1	2	1	4826772	N-Term(iTRAQ4plex)	1184.63	1.11			31	3	395.55	0.9
5031863	LGALS3BP	Galectin-3-binding protein	4.27	2	2	4	0.24	65.29
									YSSDYFQAPSDYR	2	1	1	5031863	N-Term(iTRAQ4plex)	1742.78	0.26	0.0212132	4.72	52	2	871.89	2.53
									ASHEEVEGLVEK	2	1	1	5031863	N-Term(iTRAQ4plex); K12(iTRAQ4plex)	1614.86	0.23		3.99	45	3	538.96	0.03
50363217	SERPINA1	Alpha-1-antitrypsin	56.46	21	21	938	1.53	46.71
									VFSNGADLSGVTEEAPLK	13	1	1	50363217	N-Term(iTRAQ4plex); K18(iTRAQ4plex)	2122.12	1.34	0.698977	7.66	123	2	1061.56	-2.47
									FNKPFVFLMIEQNTK	2	1	1	50363217	N-Term(iTRAQ4plex); K3(iTRAQ4plex); M9(Oxidation); K15(iTRAQ4plex)	2304.28	0.28		6.96	66	3	768.77	1.26
									DTEEEDFHVDQVTTVK	184	1	1	50363217	N-Term(iTRAQ4plex); K16(iTRAQ4plex)	2180.07	1.52		6.87	120	3	727.36	2.66
									LYHSEAFTVNFGDTEEAK	175	1	1	50363217	N-Term(iTRAQ4plex); K18(iTRAQ4plex)	2346.16	1.42		6.64	98	3	782.72	3.64
									TLNQPDSQLQLTTGNGLFLSEGLK	9	1	1	50363217	N-Term(iTRAQ4plex); K24(iTRAQ4plex)	2862.55	1.29		5.8	97	2	1431.78	2.3
									FNKPFVFLMIEQNTK	15	1	1	50363217	N-Term(iTRAQ4plex); K3(iTRAQ4plex); K15(iTRAQ4plex)	2288.29	0.3		5.41	65	3	763.44	3.31
									GTEAAGAMFLEAIPMSIPPEVK	26	1	1	50363217	N-Term(iTRAQ4plex); M15(Oxidation); K22(iTRAQ4plex)	2563.34	0.66		5.32	81	2	1282.17	1.05
									GTEAAGAMFLEAIPMSIPPEVK	31	1	1	50363217	N-Term(iTRAQ4plex); M8(Oxidation); M15(Oxidation); K22(iTRAQ4plex)	2579.34	1.67		4.94	84	2	1290.17	1.22
									SVLGQLGITK	81	1	1	50363217	N-Term(iTRAQ4plex); K10(iTRAQ4plex)	1303.82	1.57		4.82	68	2	652.41	2.42
									DTVFALVNYIFFK	6	1	1	50363217	N-Term(iTRAQ4plex); K13(iTRAQ4plex)	1865.05	1.52		4.75	70	2	933.03	3.68
									LGMFNIQHCK	39	1	1	50363217	N-Term(iTRAQ4plex); C9(Methylthio); K10(iTRAQ4plex)	1524.78	1.1		4.73	61	2	762.89	1.73
									LSITGTYDLK	99	1	1	50363217	N-Term(iTRAQ4plex); K10(iTRAQ4plex)	1398.81	1.52		4.72	92	2	699.91	4.19
									ITPNLAEFAFSLYR	4	1	1	50363217	N-Term(iTRAQ4plex)	1785.97	1.32		4.51	62	2	893.49	2.59
									GTEAAGAMFLEAIPMSIPPEVK	9	1	1	50363217	N-Term(iTRAQ4plex); K22(iTRAQ4plex)	2547.35	0.46		4.46	72	3	849.79	2.22
									ELDRDTVFALVNYIFFK	15	1	1	50363217	N-Term(iTRAQ4plex); K17(iTRAQ4plex)	2378.3	2.05		4.39	53	3	793.44	1.71
									LSSWVLLMK	37	1	1	50363217	N-Term(iTRAQ4plex); K9(iTRAQ4plex)	1364.82	1.85		4.29	72	2	682.92	2.51
									LSSWVLLMK	18	1	1	50363217	N-Term(iTRAQ4plex); M8(Oxidation); K9(iTRAQ4plex)	1380.82	1.72		3.95	57	2	690.91	2.45
									QINDYVEK	7	1	1	50363217	N-Term(iTRAQ4plex); K8(iTRAQ4plex)	1296.71	1.8		3.95	56	2	648.86	3.56
									AVLTIDEK	42	1	1	50363217	N-Term(iTRAQ4plex); K8(iTRAQ4plex)	1176.71	1.52		3.61	62	2	588.86	-1.07
									KLSSWVLLMK	7	1	1	50363217	N-Term(iTRAQ4plex); K1(iTRAQ4plex); M9(Oxidation); K10(iTRAQ4plex)	1653.01	3.08		3.3	41	3	551.68	0.3
									LGMFNIQHCK	16	1	1	50363217	N-Term(iTRAQ4plex); M3(Oxidation); C9(Methylthio); K10(iTRAQ4plex)	1540.77	2.94		3.16	70	2	770.89	2.56
									KLSSWVLLMK	5	1	1	50363217	N-Term(iTRAQ4plex); K1(iTRAQ4plex); K10(iTRAQ4plex)	1637.02	2.83			49	2	819.02	2.61
									IVDLVK	71	1	1	50363217	N-Term(iTRAQ4plex); K6(iTRAQ4plex)	974.65	1.83			45	2	487.83	1.42
									SPLFMGK	14	1	1	50363217	N-Term(iTRAQ4plex); K7(iTRAQ4plex)	1067.62	0.84			44	2	534.31	1.66
									FLEDVKK	1	1	1	50363217	N-Term(iTRAQ4plex); K6(iTRAQ4plex); K7(iTRAQ4plex)	1310.81	2.16			38	2	655.91	0.51
									WERPFEVK	4	1	1	50363217	N-Term(iTRAQ4plex); K8(iTRAQ4plex)	1378.77	1.73			37	2	689.89	1.74
									SPLFMGK	7	1	1	50363217	N-Term(iTRAQ4plex); M5(Oxidation); K7(iTRAQ4plex)	1083.61	1.06			36	2	542.31	-1.33
									SASLHLPK	1	1	1	50363217	N-Term(iTRAQ4plex); K8(iTRAQ4plex)	1140.7	1.26			36	2	570.85	0.31
50659080	SERPINA3	Alpha-1-antichymotrypsin	28.61	10	10	86	0.7	47.62
									AVLDVFEEGTEASAATAVK	28	1	1	50659080	N-Term(iTRAQ4plex); K19(iTRAQ4plex)	2196.16	0.75	1.20447	6.92	113	3	732.73	0.15
									WEMPFDPQDTHQSR	6	1	1	50659080	N-Term(iTRAQ4plex); M3(Oxidation)	1933.87	1		5.18	57	3	645.29	3.49
									MEEVEAMLLPETLK	3	1	1	50659080	N-Term(iTRAQ4plex); K14(iTRAQ4plex)	1921.03	0.4		4.83	66	2	961.02	1.72
									DEELSCTVVELK	2	1	1	50659080	N-Term(iTRAQ4plex); C6(Methylthio); K12(iTRAQ4plex)	1698.86	0.74		4.29	75	2	849.93	3.18
									ITLLSALVETR	17	1	1	50659080	N-Term(iTRAQ4plex)	1359.84	0.24		4.19	58	2	680.42	2.05
									LYGSEAFATDFQDSAAAKK	2	1	1	50659080	N-Term(iTRAQ4plex); K18(iTRAQ4plex); K19(iTRAQ4plex)	2452.27	4.74		3.28	52	3	818.09	-1.3
									MEEVEAMLLPETLK	2	1	1	50659080	N-Term(iTRAQ4plex); M7(Oxidation); K14(iTRAQ4plex)	1937.02	1.05		3.21	42	3	646.34	-0.75
									EIGELYLPK	8	1	1	50659080	N-Term(iTRAQ4plex); K9(iTRAQ4plex)	1349.79	0.7			53	2	675.4	2
									MEEVEAMLLPETLK	2	1	1	50659080	N-Term(iTRAQ4plex); M1(Oxidation); M7(Oxidation); K14(iTRAQ4plex)	1953.02	0.26			50	3	651.68	-0.14
									ITDLIK	12	1	1	50659080	N-Term(iTRAQ4plex); K6(iTRAQ4plex)	990.64	0.71			44	2	495.82	-2.03
									LINDYVK	2	1	1	50659080	N-Term(iTRAQ4plex); K7(iTRAQ4plex)	1152.69	0.61			44	2	576.85	0.53
									NLAVSQVVHK	2	1	1	50659080	N-Term(iTRAQ4plex); K10(iTRAQ4plex)	1382.84	1.2			40	3	461.62	1.05
5174411	CD5L	CD5 antigen-like	18.16	4	4	10	0.9	38.06
									CSGEEQSLEQCQHR	4	1	1	5174411	N-Term(iTRAQ4plex); C1(Methylthio); C11(Methylthio)	1869.75	0.86	0.197821	5.22	69	3	623.92	2.82
									ELGCGAASGTPSGILYEPPAEK	4	1	1	5174411	N-Term(iTRAQ4plex); C4(Methylthio); K22(iTRAQ4plex)	2481.22	1.21		4.88	88	2	1241.11	-2.48
									NTCNHDEDTWVECEDPFDLR	1	1	1	5174411	N-Term(iTRAQ4plex); C3(Methylthio); C13(Methylthio)	2674.05	0.79			45	3	892.02	2.23
									SLSPSFR	1	1	1	5174411	N-Term(iTRAQ4plex)	937.52	1.1			30	2	469.27	0.4
5453914	PLTP	Phospholipid transfer protein	12.37	5	5	17	1.21	54.7
									DPVASTSNLDMDFR	2	2	1	5453914	N-Term(iTRAQ4plex)	1711.81	1.02	0.587647	5.15	82	2	856.41	4.1
									AGALQLLLVGDK	2	2	1	5453914	N-Term(iTRAQ4plex); K12(iTRAQ4plex)	1485.93	1.15		4.19	74	2	743.47	0.91
									MHAAFGGTFK	3	1	1	5453914	N-Term(iTRAQ4plex); K10(iTRAQ4plex)	1354.72	1.46		3.17	54	2	677.87	4.07
									FLEQELETITIPDLR	3	2	1	5453914	N-Term(iTRAQ4plex)	1961.08	1.26			54	2	981.04	1.91
									VPHDLDMLLR	5	2	1	5453914	N-Term(iTRAQ4plex)	1352.75	1.16			50	2	676.88	-1
									DPVASTSNLDMDFR	1	2	1	5453914	N-Term(iTRAQ4plex); M11(Oxidation)	1727.81	1.86			36	2	864.41	1.92
									VPHDLDMLLR	1	2	1	5453914	N-Term(iTRAQ4plex); M7(Oxidation)	1368.74	2.69			35	3	456.92	-0.6
55956899	KRT9	Keratin, type I cytoskeletal 9	10.43	5	4	22	1.79	62.03
									QVLDNLTMEK	2	1	1	55956899	N-Term(iTRAQ4plex); K10(iTRAQ4plex)	1478.81	1.31	0.379868	3.68	69	2	739.91	0.45
									LASYLDK	16	8	4	4557701;195972866;55956899;15431310	N-Term(iTRAQ4plex); K7(iTRAQ4plex)	1097.64			3.22	55	2	549.33	-0.59
									NYSPYYNTIDDLKDQIVDLTVGNNK	1	1	1	55956899	N-Term(iTRAQ4plex); K13(iTRAQ4plex); K25(iTRAQ4plex)	3334.73				55	4	834.44	3.64
									HGVQELEIELQSQLSK	1	1	1	55956899	N-Term(iTRAQ4plex); K16(iTRAQ4plex)	2126.17	1.58			42	3	709.4	1.11
									IQDWYDK	2	1	1	55956899	N-Term(iTRAQ4plex); K7(iTRAQ4plex)	1255.66	2.06			39	2	628.33	-0.06
62739186	CFH	Complement factor H	28.76	29	26	245	0.79	138.98
									CFEGFGIDGPAIAK	7	1	1	62739186	N-Term(iTRAQ4plex); C1(Methylthio); K14(iTRAQ4plex)	1758.88	0.99	0.211989	5.67	86	2	879.94	1.25
									SSNLIILEEHLK	62	1	1	62739186	N-Term(iTRAQ4plex); K12(iTRAQ4plex)	1683.98	0.81		5.17	93	3	562	-2.94
									EIMENYNIALR	16	2	2	118442839;62739186	N-Term(iTRAQ4plex)	1509.78			4.82	61	2	755.4	-1.64
									CTLKPCDYPDIK	11	2	1	62739186	N-Term(iTRAQ4plex); C1(Methylthio); K4(iTRAQ4plex); C6(Methylthio); K12(iTRAQ4plex)	1919.95	0.64		4.77	63	3	640.65	-0.69
									TGESVEFVCK	6	1	1	62739186	N-Term(iTRAQ4plex); C9(Methylthio); K10(iTRAQ4plex)	1432.71	0.82		4.75	77	2	716.86	2.22
									SIDVACHPGYALPK	17	2	1	62739186	N-Term(iTRAQ4plex); C6(Methylthio); K14(iTRAQ4plex)	1804.94	0.77		4.69	69	2	902.97	2.05
									SLGNVIMVCR	2	2	1	62739186	N-Term(iTRAQ4plex); C9(Methylthio)	1281.66	0.47		4.61	51	2	641.33	1.9
									SCDNPYIPNGDYSPLR	2	2	1	62739186	N-Term(iTRAQ4plex); C2(Methylthio)	2000.89	0.52		4.58	56	2	1000.95	-1.9
									CTSTGWIPAPR	2	2	1	62739186	N-Term(iTRAQ4plex); C1(Methylthio)	1378.67	0.99		4.29	58	2	689.84	0.57
									IEGDEEMHCSDDGFWSK	17	2	1	62739186	N-Term(iTRAQ4plex); C9(Methylthio); K17(iTRAQ4plex)	2318.96	0.48		4.29	85	3	773.66	-1.55
									EIMENYNIALR	3	2	2	118442839;62739186	N-Term(iTRAQ4plex); M3(Oxidation)	1525.78			4.16	57	2	763.4	2.67
									SPDVINGSPISQK	3	2	1	62739186	N-Term(iTRAQ4plex); K13(iTRAQ4plex)	1629.91	0.76		3.84	76	2	815.46	1.36
									IDVHLVPDR	16	1	1	62739186	N-Term(iTRAQ4plex)	1207.69	0.78		3.81	43	2	604.35	1.51
									DTSCVNPPTVQNAYIVSR	2	1	1	62739186	N-Term(iTRAQ4plex); C4(Methylthio)	2154.04	0.76		3.79	73	2	1077.53	0.31
									SCDIPVFMNAR	4	1	1	62739186	N-Term(iTRAQ4plex); C2(Methylthio)	1442.67	0.38		3.7	50	2	721.84	2.65
									EGWIHTVCINGR	7	1	1	62739186	N-Term(iTRAQ4plex); C8(Methylthio)	1574.77	0.73		3.69	46	3	525.6	2.22
									KGEWVALNPLR	10	2	1	62739186	N-Term(iTRAQ4plex); K1(iTRAQ4plex)	1570.93	0.95		3.67	64	3	524.32	0.46
									LSYTCEGGFR	3	1	1	62739186	N-Term(iTRAQ4plex); C5(Methylthio)	1322.6	0.77		3.63	36	2	661.8	-0.51
									ECDTDGWTNDIPICEVVK	3	2	1	62739186	N-Term(iTRAQ4plex); C2(Methylthio); C14(Methylthio); K18(iTRAQ4plex)	2417.08	0.6		3.59	56	2	1209.04	1.57
									RPYFPVAVGK	17	4	2	262231791;62739186	N-Term(iTRAQ4plex); K10(iTRAQ4plex)	1421.85			3.54	60	2	711.43	2.31
									FVCNSGYK	3	2	1	62739186	N-Term(iTRAQ4plex); C3(Methylthio); K8(iTRAQ4plex)	1251.61	1.07		3.41	44	2	626.31	2.7
									WSHPPSCIK	2	1	1	62739186	N-Term(iTRAQ4plex); C7(Methylthio); K9(iTRAQ4plex)	1388.71	0.68		3.38	45	3	463.58	3.67
									NDFTWFK	12	1	1	62739186	N-Term(iTRAQ4plex); K7(iTRAQ4plex)	1245.65	0.87		3.31	41	2	623.33	1.98
									EQVQSCGPPPELLNGNVK	2	1	1	62739186	N-Term(iTRAQ4plex); C6(Methylthio); K18(iTRAQ4plex)	2243.14	0.57		3.2	38	3	748.39	1.78
									DGWSAQPTCIK	3	1	1	62739186	N-Term(iTRAQ4plex); C9(Methylthio); K11(iTRAQ4plex)	1539.76	0.76		3.16	44	2	770.38	2.45
									LEYPTCAK	1	2	2	118442839;62739186	N-Term(iTRAQ4plex); C6(Methylthio); K8(iTRAQ4plex)	1258.64				52	2	629.82	0.87
									CVEISCK	3	2	1	62739186	N-Term(iTRAQ4plex); C1(Methylthio); C6(Methylthio); K7(iTRAQ4plex)	1161.54	0.77			41	2	581.27	1.48
									SCDIPVFMNAR	2	1	1	62739186	N-Term(iTRAQ4plex); C2(Methylthio); M8(Oxidation)	1458.66	1.3			40	2	729.84	-2.26
									WQSIPLCVEK	2	1	1	62739186	N-Term(iTRAQ4plex); C7(Methylthio); K10(iTRAQ4plex)	1536.82	0.83			37	3	512.94	0.24
									TDCLSLPSFENAIPMGEK	1	1	1	62739186	N-Term(iTRAQ4plex); C3(Methylthio); K18(iTRAQ4plex)	2286.11	0.7			36	2	1143.56	3.34
									TDCLSLPSFENAIPMGEK	2	1	1	62739186	N-Term(iTRAQ4plex); C3(Methylthio); M15(Oxidation); K18(iTRAQ4plex)	2302.09	0.97			35	2	1151.55	-2.74
									SLGNVIMVCR	1	2	1	62739186	N-Term(iTRAQ4plex); M7(Oxidation); C9(Methylthio)	1297.65	1.03			35	2	649.33	-7.28
									IVSSAMEPDREYHFGQAVR	1	2	1	62739186	N-Term(iTRAQ4plex)	2336.16	0.39			31	4	584.8	1.21
66347875	C1R	Complement C1r subcomponent	10.07	5	5	9	0.51	80.15
									TLDEFTIIQNLQPQYQFR	4	1	1	66347875	N-Term(iTRAQ4plex)	2398.25	0.72	0.116103	4.31	61	2	1199.63	0.65
									IQYYCHEPYYK	2	1	1	66347875	N-Term(iTRAQ4plex); C5(Methylthio); K11(iTRAQ4plex)	1840.86	0.46		3.18	45	3	614.29	-2.53
									QRPPDLDTSSNAVDLLFFTDESGDSR	1	1	1	66347875	N-Term(iTRAQ4plex)	3026.45	0.5			87	3	1009.49	1.57
									NIGEFCGK	1	1	1	66347875	N-Term(iTRAQ4plex); C6(Methylthio); K8(iTRAQ4plex)	1201.6	0.52			54	2	601.3	2.92
									DYFIATCK	1	1	1	66347875	N-Term(iTRAQ4plex); C7(Methylthio); K8(iTRAQ4plex)	1294.64	0.68			50	2	647.82	0.09
66932947	A2M	Alpha-2-macroglobulin	47.35	52	46	1387	0.99	163.19
									MCPQLQQYEMHGPEGLR	43	1	1	66932947	N-Term(iTRAQ4plex); C2(Methylthio); M10(Oxidation)	2223	1.11	0.360512	7.91	74	3	741.67	1.2
									TEVSSNHVLIYLDK	66	1	1	66932947	N-Term(iTRAQ4plex); K14(iTRAQ4plex)	1906.06	0.79		7.13	95	2	953.53	3.45
									MCPQLQQYEMHGPEGLR	44	1	1	66932947	N-Term(iTRAQ4plex); C2(Methylthio)	2207	0.27		6.95	96	2	1104	1.37
									VSVQLEASPAFLAVPVEK	51	1	1	66932947	N-Term(iTRAQ4plex); K18(iTRAQ4plex)	2172.25	1.02		6.79	90	2	1086.63	-0.41
									QQNAQGGFSSTQDTVVALHALSK	40	1	1	66932947	N-Term(iTRAQ4plex); K23(iTRAQ4plex)	2675.41	1		6.67	119	3	892.48	4.72
									YSDASDCHGEDSQAFCEK	52	1	1	66932947	N-Term(iTRAQ4plex); C7(Methylthio); C16(Methylthio); K18(iTRAQ4plex)	2371.92	0.43		6.63	92	2	1186.46	1.62
									MCPQLQQYEMHGPEGLR	10	1	1	66932947	N-Term(iTRAQ4plex); M1(Oxidation); C2(Methylthio); M10(Oxidation)	2238.99	1.42		6.58	68	3	747	2.7
									DTVIKPLLVEPEGLEK	11	1	1	66932947	N-Term(iTRAQ4plex); K5(iTRAQ4plex); K16(iTRAQ4plex)	2212.32	1.05		6.45	79	3	738.11	1.39
									VVSMDENFHPLNELIPLVYIQDPK	26	1	1	66932947	N-Term(iTRAQ4plex); K24(iTRAQ4plex)	3098.67	0.99		6.4	66	3	1033.56	6.06
									YNILPEKEEFPFALGVQTLPQTCDEPK	34	1	1	66932947	N-Term(iTRAQ4plex); K7(iTRAQ4plex); C23(Methylthio); K27(iTRAQ4plex)	3584.84	0.82		6.31	91	3	1195.62	1.3
									DLTGFPGPLNDQDDEDCINR	53	1	1	66932947	N-Term(iTRAQ4plex); C17(Methylthio)	2424.06	0.55		5.96	84	2	1212.53	1.78
									HNVYINGITYTPVSSTNEK	19	1	1	66932947	N-Term(iTRAQ4plex); K19(iTRAQ4plex)	2425.27	0.61		5.95	77	3	809.09	3.43
									IAQWQSFQLEGGLK	20	1	1	66932947	N-Term(iTRAQ4plex); K14(iTRAQ4plex)	1893.05	1.29		5.9	96	2	947.03	0.31
									ETTFNSLLCPSGGEVSEELSLK	32	1	1	66932947	N-Term(iTRAQ4plex); C9(Methylthio); K22(iTRAQ4plex)	2674.33	0.57		5.84	80	3	892.11	4.02
									NEDSLVFVQTDK	26	1	1	66932947	N-Term(iTRAQ4plex); K12(iTRAQ4plex)	1682.89	1.08		5.84	89	2	841.95	2.01
									AVDQSVLLMKPDAELSASSVYNLLPEK	45	1	1	66932947	N-Term(iTRAQ4plex); K10(iTRAQ4plex); K27(iTRAQ4plex)	3349.83	1.06		5.76	112	3	1117.28	1.36
									SSGSLLNNAIK	42	2	2	162809334;66932947	N-Term(iTRAQ4plex); K11(iTRAQ4plex)	1391.81			5.74	83	2	696.41	1.53
									AAQVTIQSSGTFSSK	160	1	1	66932947	N-Term(iTRAQ4plex); K15(iTRAQ4plex)	1799.98	0.99		5.74	105	2	900.49	2.9
									DMYSFLEDMGLK	16	1	1	66932947	N-Term(iTRAQ4plex); K12(iTRAQ4plex)	1736.85	1.1		5.62	94	2	868.93	3.52
									AVDQSVLLMKPDAELSASSVYNLLPEK	15	1	1	66932947	N-Term(iTRAQ4plex); M9(Oxidation); K10(iTRAQ4plex); K27(iTRAQ4plex)	3365.82	1		5.59	111	3	1122.61	-1.78
									LLIYAVLPTGDVIGDSAK	24	1	1	66932947	N-Term(iTRAQ4plex); K18(iTRAQ4plex)	2133.24	1.9		5.56	118	2	1067.13	1.38
									MVSGFIPLKPTVK	74	2	2	162809334;66932947	N-Term(iTRAQ4plex); K9(iTRAQ4plex); K13(iTRAQ4plex)	1849.13			5.51	74	2	925.07	-1.66
									LLLQQVSLPELPGEYSMK	42	1	1	66932947	N-Term(iTRAQ4plex); K18(iTRAQ4plex)	2333.31	1.2		5.44	76	2	1167.16	1.18
									SSSNEEVMFLTVQVK	14	1	1	66932947	N-Term(iTRAQ4plex); K15(iTRAQ4plex)	1986.05	0.96		5.38	100	2	993.53	1.37
									MVSGFIPLKPTVK	27	2	2	66932947	N-Term(iTRAQ4plex); M1(Oxidation); K9(iTRAQ4plex); K13(iTRAQ4plex)	1865.13			5.3	69	3	622.38	2.45
									VVSMDENFHPLNELIPLVYIQDPK	15	1	1	66932947	N-Term(iTRAQ4plex); M4(Oxidation); K24(iTRAQ4plex)	3114.64	0.94		5.28	58	3	1038.89	-0.18
									TEHPFTVEEFVLPK	28	1	1	66932947	N-Term(iTRAQ4plex); K14(iTRAQ4plex)	1961.06	1.09		5.02	68	2	981.04	1.12
									YDVENCLANK	27	1	1	66932947	N-Term(iTRAQ4plex); C6(Methylthio); K10(iTRAQ4plex)	1502.73	0.82		4.95	62	2	751.87	2.29
									SASNMAIVDVK	42	1	1	66932947	N-Term(iTRAQ4plex); K11(iTRAQ4plex)	1422.79	1.04		4.9	80	2	711.9	1.82
									AGAFCLSEDAGLGISSTASLR	12	2	2	162809334;66932947	N-Term(iTRAQ4plex); C5(Methylthio)	2216.09			4.9	77	2	1108.55	2.31
									QTVSWAVTPK	23	1	1	66932947	N-Term(iTRAQ4plex); K10(iTRAQ4plex)	1404.81	1.07		4.7	73	2	702.91	1.86
									LSFYYLIMAK	17	1	1	66932947	N-Term(iTRAQ4plex); K10(iTRAQ4plex)	1536.88	1.05		4.62	67	2	768.94	1.17
									VSNQTLSLFFTVLQDVPVR	5	1	1	66932947	N-Term(iTRAQ4plex)	2307.28	0.95		4.61	70	2	1154.15	0.64
									LLLQQVSLPELPGEYSMK	31	1	1	66932947	N-Term(iTRAQ4plex); M17(Oxidation); K18(iTRAQ4plex)	2349.3	1.28		4.59	62	3	783.77	2.81
									LHTEAQIQEEGTVVELTGR	55	1	1	66932947	N-Term(iTRAQ4plex)	2254.19	1.61		4.5	89	3	752.07	3.93
									NALFCLESAWK	8	1	1	66932947	N-Term(iTRAQ4plex); C5(Methylthio); K11(iTRAQ4plex)	1615.83	1.28		4.46	76	2	808.42	2.75
									AIGYLNTGYQR	9	1	1	66932947	N-Term(iTRAQ4plex)	1399.75	1.81		4.44	63	2	700.38	2
									KLSFYYLIMAK	15	1	1	66932947	N-Term(iTRAQ4plex); K1(iTRAQ4plex); K11(iTRAQ4plex)	1809.08	1.34		4.43	52	2	905.04	3.96
									VTAAPQSVCALR	16	1	1	66932947	N-Term(iTRAQ4plex); C9(Methylthio)	1405.74	0.98		4.41	55	2	703.37	-1.65
									ATVLNYLPK	9	2	2	162809334;66932947	N-Term(iTRAQ4plex); K9(iTRAQ4plex)	1306.8			4.12	53	2	653.9	3.06
									QFSFPLSSEPFQGSYK	8	1	1	66932947	N-Term(iTRAQ4plex); K16(iTRAQ4plex)	2137.08	1.05		4.05	76	2	1069.05	-0.78
									FEVQVTVPK	6	1	1	66932947	N-Term(iTRAQ4plex); K9(iTRAQ4plex)	1334.8	0.95		4.03	53	2	667.9	3.87
									HYDGSYSTFGER	2	1	1	66932947	N-Term(iTRAQ4plex)	1562.7	0.87		3.99	41	3	521.57	2.05
									SSSNEEVMFLTVQVK	6	1	1	66932947	N-Term(iTRAQ4plex); M8(Oxidation); K15(iTRAQ4plex)	2002.03	1.06		3.98	64	3	668.02	-3.12
									SASNMAIVDVK	11	1	1	66932947	N-Term(iTRAQ4plex); M5(Oxidation); K11(iTRAQ4plex)	1438.78	1.19		3.95	81	2	719.9	1
									DMYSFLEDMGLK	5	1	1	66932947	N-Term(iTRAQ4plex); M2(Oxidation); K12(iTRAQ4plex)	1752.85	0.97		3.8	81	2	876.93	2.98
									EEFPFALGVQTLPQTCDEPK	2	1	1	66932947	N-Term(iTRAQ4plex); C16(Methylthio); K20(iTRAQ4plex)	2583.27	0.71		3.46	67	2	1292.14	0.99
									GEAFTLK	3	1	1	66932947	N-Term(iTRAQ4plex); K7(iTRAQ4plex)	1053.62	1.04		3.4	46	2	527.31	0.73
									GHFSISIPVK	5	1	1	66932947	N-Term(iTRAQ4plex); K10(iTRAQ4plex)	1372.82	0.78		3.17	53	2	686.91	2.05
									VTGEGCVYLQTSLK	5	1	1	66932947	N-Term(iTRAQ4plex); C6(Methylthio); K14(iTRAQ4plex)	1831.96	0.61			75	2	916.48	3.13
									AHTSFQISLSVSYTGSR	5	1	1	66932947	N-Term(iTRAQ4plex)	1985.02	1.89			59	3	662.35	0.92
									VGFYESDVMGR	2	1	1	66932947	N-Term(iTRAQ4plex); M9(Oxidation)	1419.67	2.44			57	2	710.34	0.9
									FSGQLNSHGCFYQQVK	1	1	1	66932947	N-Term(iTRAQ4plex); C10(Methylthio); K16(iTRAQ4plex)	2177.05	1.5			53	3	726.36	0.94
									VGFYESDVMGR	3	1	1	66932947	N-Term(iTRAQ4plex)	1403.68	0.72			53	2	702.34	2.25
									LSFYYLIMAK	2	1	1	66932947	N-Term(iTRAQ4plex); M8(Oxidation); K10(iTRAQ4plex)	1552.87	1.05			50	2	776.94	1.92
									LPPNVVEESAR	3	1	1	66932947	N-Term(iTRAQ4plex)	1354.75	1.15			47	2	677.88	0.84
									KLSFYYLIMAK	2	1	1	66932947	N-Term(iTRAQ4plex); K1(iTRAQ4plex); M9(Oxidation); K11(iTRAQ4plex)	1825.06	1.25			46	3	609.03	-0.59
									DMYSFLEDMGLK	1	1	1	66932947	N-Term(iTRAQ4plex); M2(Oxidation); M9(Oxidation); K12(iTRAQ4plex)	1768.84	0.88			46	2	884.92	2.3
									SLNEEAVK	3	1	1	66932947	N-Term(iTRAQ4plex); K8(iTRAQ4plex)	1177.67	1.01			45	2	589.34	0.18
									TTVMVK	2	1	1	66932947	N-Term(iTRAQ4plex); K6(iTRAQ4plex)	966.59	1.03			43	2	483.8	-0.43
									YNILPEK	2	2	2	162809334;66932947	N-Term(iTRAQ4plex); K7(iTRAQ4plex)	1164.69				42	2	582.85	1.15
									GVPIPNK	2	2	2	162809334;66932947	N-Term(iTRAQ4plex); K7(iTRAQ4plex)	1012.64				37	2	506.82	0.38
									DLKPAIVK	2	1	1	66932947	N-Term(iTRAQ4plex); K3(iTRAQ4plex); K8(iTRAQ4plex)	1315.87	0.96			36	3	439.29	0.7
									QGIPFFGQVR	3	1	1	66932947	N-Term(iTRAQ4plex)	1292.73	0.99			35	2	646.87	2.9
									LSFVK	3	1	1	66932947	N-Term(iTRAQ4plex); K5(iTRAQ4plex)	881.57	0.98			32	2	441.29	0.62
67190748	C4A	Complement C4-A preproprotein	23.91	31	1	153		192.66
									ALEILQEEDLIDEDDIPVR	16	4	2	310125237;67190748	N-Term(iTRAQ4plex)	2369.22			5.9	104	2	1185.11	0.71
									VTASDPLDTLGSEGALSPGGVASLLR	8	4	2	310125237;67190748	N-Term(iTRAQ4plex)	2627.4			5.74	87	2	1314.21	0.73
									GLEEELQFSLGSK	5	6	2	310125237;67190748	N-Term(iTRAQ4plex); K13(iTRAQ4plex)	1724.94			5.71	97	2	862.97	2.98
									TTNIQGINLLFSSR	9	4	2	310125237;67190748	N-Term(iTRAQ4plex)	1707.95			5.47	73	2	854.48	1.81
									GSFEFPVGDAVSK	3	4	2	310125237;67190748	N-Term(iTRAQ4plex); K13(iTRAQ4plex)	1627.86			5.11	73	2	814.43	2.65
									LTVAAPPSGGPGFLSIERPDSRPPR	2	4	2	310125237;67190748	N-Term(iTRAQ4plex)	2718.48			4.66		4	680.38	0.52
									EELVYELNPLDHR	14	4	2	310125237;67190748	N-Term(iTRAQ4plex)	1770.92			4.55	64	2	885.96	3.73
									GLCVATPVQLR	2	4	2	310125237;67190748	N-Term(iTRAQ4plex); C3(Methylthio)	1346.75			4.35	49	2	673.88	4.25
									VDVQAGACEGK	9	4	2	310125237;67190748	N-Term(iTRAQ4plex); C8(Methylthio); K11(iTRAQ4plex)	1410.7			4.34	72	2	705.85	1.36
									LNMGITDLQGLR	5	4	2	310125237;67190748	N-Term(iTRAQ4plex)	1474.82			4.32	59	2	737.91	1.61
									AEFQDALEK	6	4	2	310125237;67190748	N-Term(iTRAQ4plex); K9(iTRAQ4plex)	1338.72			4.31	55	2	669.86	2.47
									VGDTLNLNLR	2	4	2	310125237;67190748	N-Term(iTRAQ4plex)	1258.73			4.28	46	2	629.87	3.35
									FGLLDEDGKK	4	4	2	310125237;67190748	N-Term(iTRAQ4plex); K9(iTRAQ4plex); K10(iTRAQ4plex)	1553.9			3.98	66	2	777.45	4.38
									VEYGFQVK	21	7	2	310125237;67190748	N-Term(iTRAQ4plex); K8(iTRAQ4plex)	1257.71			3.96	48	2	629.36	0.3
									CSVFYGAPSK	3	7	2	310125237;67190748	N-Term(iTRAQ4plex); C1(Methylthio); K10(iTRAQ4plex)	1392.69			3.91	70	2	696.85	2.51
									LELSVDGAK	9	4	2	310125237;67190748	N-Term(iTRAQ4plex); K9(iTRAQ4plex)	1219.72			3.9	67	2	610.36	1.6
									AVGSGATFSHYYYMILSR	2	4	2	67190748	N-Term(iTRAQ4plex)	2167.08			3.88	58	3	723.03	2.51
									HLVPGAPFLLQALVR	4	4	2	310125237;67190748	N-Term(iTRAQ4plex)	1775.08			3.83	55	3	592.37	1.25
									DFALLSLQVPLK	3	4	2	310125237;67190748	N-Term(iTRAQ4plex); K12(iTRAQ4plex)	1632			3.77	45	2	816.5	2.23
									LNMGITDLQGLR	3	4	2	310125237;67190748	N-Term(iTRAQ4plex); M3(Oxidation)	1490.81			3.62	58	2	745.91	0.01
									VLSLAQEQVGGSPEK	2	4	2	310125237;67190748	N-Term(iTRAQ4plex); K15(iTRAQ4plex)	1830.03			3.46	81	2	915.52	2.4
									YVLPNFEVK	2	4	2	310125237;67190748	N-Term(iTRAQ4plex); K9(iTRAQ4plex)	1396.81			3.46	50	2	698.91	2.55
									KYVLPNFEVK	7	4	2	310125237;67190748	N-Term(iTRAQ4plex); K1(iTRAQ4plex); K10(iTRAQ4plex)	1669.01			3.33	44	3	557.01	1.94
									LQETSNWLLSQQQADGSFQDPCPVLDR	2	1	1	67190748	N-Term(iTRAQ4plex); C22(Methylthio)	3265.54				62	3	1089.18	0.49
									TYNVLDMK	2	6	2	310125237;67190748	N-Term(iTRAQ4plex); K8(iTRAQ4plex)	1271.69				51	2	636.35	1.66
									FGLLDEDGK	1	4	2	310125237;67190748	N-Term(iTRAQ4plex); K9(iTRAQ4plex)	1281.69				48	2	641.35	0.27
									GPEVQLVAHSPWLK	1	4	2	310125237;67190748	N-Term(iTRAQ4plex); K14(iTRAQ4plex)	1849.06				47	3	617.02	1.44
									SFFPENWLWR	1	4	2	310125237;67190748	N-Term(iTRAQ4plex)	1525.78				43	2	763.39	2.97
									AVGSGATFSHYYYMILSR	1	4	2	310125237;67190748	N-Term(iTRAQ4plex); M14(Oxidation)	2183.07				38	3	728.36	-0.41
									YVSHFETEGPHVLLYFDSVPTSR	1	7	2	310125237;67190748	N-Term(iTRAQ4plex)	2824.41				37	3	942.14	0.09
									AACAQLNDFLQEYGTQGCQV	1	7	2	310125237;67190748	N-Term(iTRAQ4plex); C3(Methylthio); C18(Methylthio)	2395.03				35	2	1198.02	0.61
									TLEIPGNSDPNMIPDGDFNSYVR	1	4	2	310125237;67190748	N-Term(iTRAQ4plex); M12(Oxidation)	2711.28				33	3	904.43	3.82
									DHAVDLIQK	1	4	2	310125237;67190748	N-Term(iTRAQ4plex); K9(iTRAQ4plex)	1326.76				30	3	442.93	-0.03
67782358	CFB	Complement factor B preproprotein	23.69	16	16	156	0.71	85.48
									VSEADSSNADWVTK	10	1	1	67782358	N-Term(iTRAQ4plex); K14(iTRAQ4plex)	1796.9	0.74	0.260386	6.49	122	2	898.95	3.54
									QLNEINYEDHK	25	1	1	67782358	N-Term(iTRAQ4plex); K11(iTRAQ4plex)	1690.87	0.66		5.81	76	3	564.29	1.89
									KEAGIPEFYDYDVALIK	9	1	1	67782358	N-Term(iTRAQ4plex); K1(iTRAQ4plex); K17(iTRAQ4plex)	2403.33	0.98		5.54	87	3	801.78	3.38
									FLCTGGVSPYADPNTCR	24	1	1	67782358	N-Term(iTRAQ4plex); C3(Methylthio); C16(Methylthio)	2036.88	0.42		5.4	90	2	1018.95	1.35
									EAGIPEFYDYDVALIK	20	1	1	67782358	N-Term(iTRAQ4plex); K16(iTRAQ4plex)	2131.13	0.75		5.3	68	3	711.05	3.35
									ALFVSEEEKK	6	1	1	67782358	N-Term(iTRAQ4plex); K9(iTRAQ4plex); K10(iTRAQ4plex)	1611.92	0.36		4.77	71	3	537.98	-4.56
									LEDSVTYHCSR	10	1	1	67782358	N-Term(iTRAQ4plex); C9(Methylthio)	1499.68	0.79		4.58	69	2	750.34	2.97
									YGLVTYATYPK	6	1	1	67782358	N-Term(iTRAQ4plex); K11(iTRAQ4plex)	1563.87	1.06		4.23	65	2	782.44	2.67
									ALFVSEEEK	7	1	1	67782358	N-Term(iTRAQ4plex); K9(iTRAQ4plex)	1339.74	0.47		4.06	60	2	670.37	1.36
									DLEIEVVLFHPNYNINGK	2	1	1	67782358	N-Term(iTRAQ4plex); K18(iTRAQ4plex)	2402.3	0.79		3.95	78	3	801.44	1.54
									EELLPAQDIK	13	1	1	67782358	N-Term(iTRAQ4plex); K10(iTRAQ4plex)	1443.83	0.87		3.95	62	2	722.42	2.95
									CLVNLIEK	8	1	1	67782358	N-Term(iTRAQ4plex); C1(Methylthio); K8(iTRAQ4plex)	1265.72	0.42		3.72	49	2	633.36	1.84
									HVIILMTDGLHNMGGDPITVIDEIR	3	1	1	67782358	N-Term(iTRAQ4plex); M13(Oxidation)	2919.52	1.31		3.43	64	3	973.85	1.59
									LPPTTTCQQQK	8	1	1	67782358	N-Term(iTRAQ4plex); C7(Methylthio); K11(iTRAQ4plex)	1578.82	0.7		3.19	80	2	789.92	1.67
									HVIILMTDGLHNMGGDPITVIDEIR	2	1	1	67782358	N-Term(iTRAQ4plex)	2903.53	0.6			49	3	968.51	1.13
									DLLYIGK	2	1	1	67782358	N-Term(iTRAQ4plex); K7(iTRAQ4plex)	1109.68	0.84			41	2	555.34	0.72
									VKDISEVVTPR	1	1	1	67782358	N-Term(iTRAQ4plex); K2(iTRAQ4plex)	1530.91	1.09			35	3	510.97	-0.27
70778918	ITIH2	Inter-alpha-trypsin inhibitor heavy chain H2	8.67	6	6	18	0.67	106.4
									IQPSGGTNINEALLR	4	1	1	70778918	N-Term(iTRAQ4plex)	1726.96	0.59	0.342325	5.5	79	2	863.98	3.15
									AEDHFSVIDFNQNIR	8	1	1	70778918	N-Term(iTRAQ4plex)	1948.96	1.18		5.35	52	3	650.33	0.65
									FYNQVSTPLLR	2	1	1	70778918	N-Term(iTRAQ4plex)	1481.83	0.51		3.91	42	2	741.42	2.62
									FLHVPDTFEGHFDGVPVISK	1	1	1	70778918	N-Term(iTRAQ4plex); K20(iTRAQ4plex)	2529.35	0.33			47	3	843.79	2.78
									VQFELHYQEVK	2	1	1	70778918	N-Term(iTRAQ4plex); K11(iTRAQ4plex)	1707.93	0.59			42	2	854.47	1.63
									TEVNVLPGAK	1	1	1	70778918	N-Term(iTRAQ4plex); K10(iTRAQ4plex)	1315.78	1.1			40	2	658.39	-0.85
70906435	FGB	Fibrinogen beta chain preproprotein	41.14	14	14	125	0.67	55.89
									GGETSEMYLIQPDSSVKPYR	3	2	1	70906435	N-Term(iTRAQ4plex); K17(iTRAQ4plex)	2545.29	0.72	0.239244	6.53	58	3	849.1	3.49
									HQLYIDETVNSNIPTNLR	36	2	1	70906435	N-Term(iTRAQ4plex)	2271.19	0.56		5.79	99	3	757.73	2.12
									LESDVSAQMEYCR	10	2	1	70906435	N-Term(iTRAQ4plex); C12(Methylthio)	1720.75	0.44		5.59	80	2	860.88	2.76
									DNENVVNEYSSELEK	18	2	1	70906435	N-Term(iTRAQ4plex); K15(iTRAQ4plex)	2056.99	0.48		5.37	82	2	1029	1.13
									AHYGGFTVQNEANK	6	2	1	70906435	N-Term(iTRAQ4plex); K14(iTRAQ4plex)	1823.94	0.6		5.26	100	2	912.47	4.08
									GGETSEMYLIQPDSSVKPYR	4	2	1	70906435	N-Term(iTRAQ4plex); M7(Oxidation); K17(iTRAQ4plex)	2561.29	0.66		5.16	63	3	854.43	3.07
									HGTDDGVVWMNWK	19	2	1	70906435	N-Term(iTRAQ4plex); K13(iTRAQ4plex)	1832.9	0.74		4.93	62	2	916.96	2.9
									TPCTVSCNIPVVSGK	2	2	1	70906435	N-Term(iTRAQ4plex); C3(Methylthio); C7(Methylthio); K15(iTRAQ4plex)	1884.93	0.43		4.82	85	2	942.97	-0.04
									EEAPSLRPAPPPISGGGYR	6	1	1	70906435	N-Term(iTRAQ4plex)	2095.11	1.19		4.79	52	2	1048.06	0.89
									LESDVSAQMEYCR	7	2	1	70906435	N-Term(iTRAQ4plex); M9(Oxidation); C12(Methylthio)	1736.75	0.96		4.14	58	2	868.88	3.34
									HGTDDGVVWMNWK	4	2	1	70906435	N-Term(iTRAQ4plex); M10(Oxidation); K13(iTRAQ4plex)	1848.9	0.99		3.38	51	3	616.97	1.92
									TMTIHNGMFFSTYDR	2	2	1	70906435	N-Term(iTRAQ4plex); M2(Oxidation); M8(Oxidation)	1996.9	0.72		3.35	57	3	666.31	0.97
									VYCDMNTENGGWTVIQNR	1	2	1	70906435	N-Term(iTRAQ4plex); C3(Methylthio); M5(Oxidation)	2306	0.37			63	2	1153.51	-3.22
									YYWGGQYTWDMAK	1	2	1	70906435	N-Term(iTRAQ4plex); M11(Oxidation); K13(iTRAQ4plex)	1972.92	1.16			47	3	658.31	0.71
									NYCGLPGEYWLGNDK	3	2	1	70906435	N-Term(iTRAQ4plex); C3(Methylthio); K15(iTRAQ4plex)	2062.96	0.53			40	2	1031.99	1.64
									YQISVNK	1	2	1	70906435	N-Term(iTRAQ4plex); K7(iTRAQ4plex)	1139.67	0.67			38	2	570.34	1.41
									GSWYSMR	1	2	1	70906435	N-Term(iTRAQ4plex)	1030.49	0.61			36	2	515.75	-0.97
									VYCDMNTENGGWTVIQNR	1	2	1	70906435	N-Term(iTRAQ4plex); C3(Methylthio)	2290.01	0.67			30	2	1145.51	-3.33
70906437	FGG	Fibrinogen gamma chain	45.31	14	14	108	0.63	49.46
									FGSYCPTTCGIADFLSTYQTK	2	2	1	70906437	N-Term(iTRAQ4plex); C5(Methylthio); C9(Methylthio); K21(iTRAQ4plex)	2683.23	0.98	0.234515	5.14	53	3	895.08	3.92
									YEASILTHDSSIR	9	2	1	70906437	N-Term(iTRAQ4plex)	1635.85	0.59		5.11	72	2	818.43	4.46
									VAQLEAQCQEPCK	6	2	1	70906437	N-Term(iTRAQ4plex); C8(Methylthio); C12(Methylthio); K13(iTRAQ4plex)	1826.86	0.69		4.95	83	2	913.93	2.3
									YLQEIYNSNNQK	7	2	1	70906437	N-Term(iTRAQ4plex); K12(iTRAQ4plex)	1801.94	0.63		4.81	64	3	601.32	4.77
									TSTADYAMFK	11	2	1	70906437	N-Term(iTRAQ4plex); K10(iTRAQ4plex)	1422.72	0.72		4.44	64	2	711.86	2.45
									ASTPNGYDNGIIWATWK	4	2	1	70906437	N-Term(iTRAQ4plex); K17(iTRAQ4plex)	2182.12	0.54		4.4	81	2	1091.56	0.13
									TSTADYAMFK	9	2	1	70906437	N-Term(iTRAQ4plex); M8(Oxidation); K10(iTRAQ4plex)	1438.71	0.88		3.96	71	2	719.86	1.12
									FFTSHNGMQFSTWDNDNDK	3	2	1	70906437	N-Term(iTRAQ4plex); K19(iTRAQ4plex)	2579.16	0.62		3.78	84	3	860.39	3.96
									EGFGHLSPTGTTEFWLGNEK	4	2	1	70906437	N-Term(iTRAQ4plex); K20(iTRAQ4plex)	2495.25	0.54		3.69	59	3	832.42	2.3
									LTYAYFAGGDAGDAFDGFDFGDDPSDK	5	2	1	70906437	N-Term(iTRAQ4plex); K27(iTRAQ4plex)	3122.38	0.57		3.59	46	3	1041.47	1.83
									LDGSVDFK	33	2	1	70906437	N-Term(iTRAQ4plex); K8(iTRAQ4plex)	1168.65	0.61		3.55	54	2	584.83	2.88
									MLEEIMK	6	2	1	70906437	N-Term(iTRAQ4plex); K7(iTRAQ4plex)	1181.65	0.37		3.16	43	2	591.33	-3.6
									VELEDWNGR	2	2	1	70906437	N-Term(iTRAQ4plex)	1261.63	0.58		3.16	41	2	631.32	2.08
									MLEEIMK	2	2	1	70906437	N-Term(iTRAQ4plex); M1(Oxidation); M6(Oxidation); K7(iTRAQ4plex)	1213.64	1.19			35	2	607.32	0.04
									MLEEIMK	2	2	1	70906437	N-Term(iTRAQ4plex); M6(Oxidation); K7(iTRAQ4plex)	1197.64	1.21			34	2	599.33	-1.25
									QSGLYFIKPLK	2	2	1	70906437	N-Term(iTRAQ4plex); K8(iTRAQ4plex); K11(iTRAQ4plex)	1726.07	0.58			34	2	863.54	2.13
									DTVQIHDITGK	1	2	1	70906437	N-Term(iTRAQ4plex); K11(iTRAQ4plex)	1514.84	0.89			30	3	505.62	0.7
71773110	APOA4	Apolipoprotein A-IV	37.63	14	14	45	1.05	45.34
									LNHQLEGLTFQMK	2	1	1	71773110	N-Term(iTRAQ4plex); K13(iTRAQ4plex)	1847.01	1.08	0.327886	5.14	72	3	616.34	-1.58
									SLAELGGHLDQQVEEFR	4	1	1	71773110	N-Term(iTRAQ4plex)	2072.05	0.97		5.09	67	2	1036.53	0.84
									IDQNVEELK	14	1	1	71773110	N-Term(iTRAQ4plex); K9(iTRAQ4plex)	1375.77	1.25		4.58	63	2	688.39	1.23
									VEPYGENFNK	8	1	1	71773110	N-Term(iTRAQ4plex); K10(iTRAQ4plex)	1484.77	1.07		4.17	75	2	742.89	4.1
									LVPFATELHER	2	1	1	71773110	N-Term(iTRAQ4plex)	1455.81	1.05		3.54	55	3	485.94	1.42
									LTPYADEFK	3	1	1	71773110	N-Term(iTRAQ4plex); K9(iTRAQ4plex)	1371.74	0.87		3.41	59	2	686.38	2.53
									VNSFFSTFK	3	1	1	71773110	N-Term(iTRAQ4plex); K9(iTRAQ4plex)	1364.75	0.65		3.21	76	2	682.88	2.33
									LGEVNTYAGDLQK	2	1	1	71773110	N-Term(iTRAQ4plex); K13(iTRAQ4plex)	1695.92	1.05		3.18	58	2	848.46	2.93
									LNHQLEGLTFQMK	1	1	1	71773110	N-Term(iTRAQ4plex); M12(Oxidation); K13(iTRAQ4plex)	1863.01	1.86			52	3	621.67	2.01
									IDQTVEELR	1	1	1	71773110	N-Term(iTRAQ4plex)	1246.68	1.18			51	2	623.84	0.26
									SLAPYAQDTQEK	1	1	1	71773110	N-Term(iTRAQ4plex); K12(iTRAQ4plex)	1638.85	1.05			46	3	546.96	-1.75
									LLPHANEVSQK	1	1	1	71773110	N-Term(iTRAQ4plex); K11(iTRAQ4plex)	1523.88	1.16			42	3	508.63	0.57
									DKVNSFFSTFK	1	1	1	71773110	N-Term(iTRAQ4plex); K2(iTRAQ4plex); K11(iTRAQ4plex)	1751.97	0.58			32	3	584.66	0.91
									ALVQQMEQLR	1	1	1	71773110	N-Term(iTRAQ4plex)	1359.75	0.44			32	2	680.38	-0.42
									SELTQQLNALFQDK	1	1	1	71773110	N-Term(iTRAQ4plex); K14(iTRAQ4plex)	1923.05	0.99			30	2	962.03	1.6
73858564	SERPINA6	Corticosteroid-binding globulin	12.84	4	4	13	1.07	45.1
									WSAGLTSSQVDLYIPK	3	1	1	73858564	N-Term(iTRAQ4plex); K16(iTRAQ4plex)	2053.12	1.14	0.084212	5.12	90	2	1027.06	-0.1
									GTWTQPFDLASTR	6	1	1	73858564	N-Term(iTRAQ4plex)	1623.82	1.01		4.92	69	2	812.42	-1.08
									MNTVIAALSR	2	1	1	73858564	N-Term(iTRAQ4plex)	1219.7	1.15		3.97	51	2	610.35	1.73
									EENFYVDETTVVK	2	1	1	73858564	N-Term(iTRAQ4plex); K13(iTRAQ4plex)	1860.95	0.99			43	2	930.98	1.56
73858566	SERPIND1	Heparin cofactor 2	11.42	7	7	32	0.59	57.03
									SVNDLYIQK	15	1	1	73858566	N-Term(iTRAQ4plex); K9(iTRAQ4plex)	1367.78	0.61	0.0564843	4.33	65	2	684.39	1.31
									NYNLVESLK	4	1	1	73858566	N-Term(iTRAQ4plex); K9(iTRAQ4plex)	1367.78	0.62		3.57	58	2	684.39	-1.46
									TSCLLFMGR	2	1	1	73858566	N-Term(iTRAQ4plex); C3(Methylthio)	1217.6	0.55		3.55	36	2	609.3	2.26
									GPLDQLEK	2	1	1	73858566	N-Term(iTRAQ4plex); K8(iTRAQ4plex)	1187.69	0.68		3.36	47	2	594.35	2.04
									QFPILLDFK	2	1	1	73858566	N-Term(iTRAQ4plex); K9(iTRAQ4plex)	1408.84	0.6			60	2	704.93	0
									IAIDLFK	5	1	1	73858566	N-Term(iTRAQ4plex); K7(iTRAQ4plex)	1107.7	0.5			55	2	554.36	1.17
									EVLLPK	2	1	1	73858566	N-Term(iTRAQ4plex); K6(iTRAQ4plex)	986.65	0.59			34	2	493.83	-0.2
73858568	SERPING1	Plasma protease C1 inhibitor	21.2	9	9	122	0.88	55.12
									GVTSVSQIFHSPDLAIR	49	1	1	73858568	N-Term(iTRAQ4plex)	1971.08	0.76	1.33314	7.94	106	3	657.7	2.37
									VTTSQDMLSIMEK	8	1	1	73858568	N-Term(iTRAQ4plex); K13(iTRAQ4plex)	1770.93	0.99		5.71	112	2	885.97	3.79
									TNLESILSYPK	13	1	1	73858568	N-Term(iTRAQ4plex); K11(iTRAQ4plex)	1552.89	0.92		5.14	77	2	776.95	1.72
									LVLLNAIYLSAK	6	1	1	73858568	N-Term(iTRAQ4plex); K12(iTRAQ4plex)	1606.02	5.14		4.95	97	2	803.51	1.98
									DFTCVHQALK	23	1	1	73858568	N-Term(iTRAQ4plex); C4(Methylthio); K10(iTRAQ4plex)	1495.77	0.88		4.85	68	2	748.39	0.79
									YPVAHFIDQTLK	6	1	1	73858568	N-Term(iTRAQ4plex); K12(iTRAQ4plex)	1719.97	0.95		4.23	81	3	573.99	-0.49
									FQPTLLTLPR	9	1	1	73858568	N-Term(iTRAQ4plex)	1329.81	0.91		3.86	52	2	665.41	3.26
									VTTSQDMLSIMEK	3	1	1	73858568	N-Term(iTRAQ4plex); M7(Oxidation); K13(iTRAQ4plex)	1786.92	1.28			55	2	893.96	2.43
									MEPFHFK	4	1	1	73858568	N-Term(iTRAQ4plex); K7(iTRAQ4plex)	1223.65	0.8			48	2	612.33	2.14
									LEDMEQALSPSVFK	1	1	1	73858568	N-Term(iTRAQ4plex); K14(iTRAQ4plex)	1881.99	1.05			44	3	628	1.56
78191798	KLKB1	Plasma kallikrein	22.57	13	13	20	1.03	71.3
									GEIQNILQK	3	1	1	78191798	N-Term(iTRAQ4plex); K9(iTRAQ4plex)	1330.8	1.06	0.529874	4.41	68	2	665.9	1.34
									VAEYMDWILEK	2	1	1	78191798	N-Term(iTRAQ4plex); K11(iTRAQ4plex)	1684.88	0.66		4.29	73	2	842.95	-0.79
									LVGITSWGEGCAR	2	1	1	78191798	N-Term(iTRAQ4plex); C11(Methylthio)	1538.76	0.86		4.1	55	2	769.88	2.35
									VLTPDAFVCR	2	1	1	78191798	N-Term(iTRAQ4plex); C9(Methylthio)	1310.68	1.34		3.78	40	2	655.84	2.81
									GGDVASMYTPNAQYCQMR	2	1	1	78191798	N-Term(iTRAQ4plex); C15(Methylthio)	2181.92	1.29		3.42	44	2	1091.47	-3.46
									DTPFSQIK	2	1	1	78191798	N-Term(iTRAQ4plex); K8(iTRAQ4plex)	1223.69	1		3.37	36	2	612.35	4.28
									VNIPLVTNEECQK	1	1	1	78191798	N-Term(iTRAQ4plex); C11(Methylthio); K13(iTRAQ4plex)	1820.95	0.82			57	2	910.98	1.46
									EIIIHQNYK	1	1	1	78191798	N-Term(iTRAQ4plex); K9(iTRAQ4plex)	1445.84	0.76			44	3	482.62	1.5
									IAYGTQGSSGYSLR	1	1	1	78191798	N-Term(iTRAQ4plex)	1603.82	2.16			38	2	802.42	2.02
									NVCLLK	1	1	1	78191798	N-Term(iTRAQ4plex); C3(Methylthio); K6(iTRAQ4plex)	1023.59	1.29			36	2	512.3	-0.39
									CQFFSYATQTFHK	1	1	1	78191798	N-Term(iTRAQ4plex); C1(Methylthio); K13(iTRAQ4plex)	1941.92	2.42			35	3	647.98	0.66
									VSSVEECQK	1	1	1	78191798	N-Term(iTRAQ4plex); C7(Methylthio); K9(iTRAQ4plex)	1342.66	0.89			31	2	671.83	0.98
									YSPGGTPTAIK	1	1	1	78191798	N-Term(iTRAQ4plex); K11(iTRAQ4plex)	1379.78	1.05			30	2	690.39	1.29
88853069	VTN	Vitronectin	19.46	8	8	46	0.99	54.27
									DWHGVPGQVDAAMAGR	3	1	1	88853069	N-Term(iTRAQ4plex); M13(Oxidation)	1826.88	1.15	0.332344	6.35	77	3	609.63	3.21
									DWHGVPGQVDAAMAGR	13	1	1	88853069	N-Term(iTRAQ4plex)	1810.88	0.83		5	90	2	905.95	3.37
									DVWGIEGPIDAAFTR	12	1	1	88853069	N-Term(iTRAQ4plex)	1790.93	1.12		4.53	95	2	895.97	3.83
									CTEGFNVDK	2	1	1	88853069	N-Term(iTRAQ4plex); C1(Methylthio); K9(iTRAQ4plex)	1346.63	1.57		4.11	32	2	673.82	1.4
									FEDGVLDPDYPR	3	1	1	88853069	N-Term(iTRAQ4plex)	1566.76	0.93		3.75	55	3	522.92	2.18
									GQYCYELDEK	4	1	1	88853069	N-Term(iTRAQ4plex); C4(Methylthio); K10(iTRAQ4plex)	1581.72	1.07		3.61	54	2	791.36	1.13
									RVDTVDPPYPR	6	1	1	88853069	N-Term(iTRAQ4plex)	1458.78	1.35		3.53	45	3	486.93	1.13
									SIAQYWLGCPAPGHL	2	1	1	88853069	N-Term(iTRAQ4plex); C9(Methylthio)	1802.89	0.44			55	2	901.95	3.28
									VYFFK	1	2	1	88853069	N-Term(iTRAQ4plex); K5(iTRAQ4plex)	991.59	0.77			30	2	496.3	1.15
																	S.D.-Standard deviation

## Sheet: single peptide _identifications
Bhattacharjee et al, 2012, A multilectin affinity approach for comparative glycoprotein profiling between rheumatoid arthritis and spondyloarthropathy
Supplementary Table 3- A combined list of proteins and their peptide sequences identified from single peptide hits, with details on the no. of PSMs, fold change ratios, their standard deviations, charges and others.
Gi Accession	Gene symbol	Protein Description	Coverage	Total No. of Peptides	No. of Unique Peptides	No. of PSMs	Fold change RA/SpA	M.W.	Peptide Sequence	No. of PSMs	Proteins	Protein Groups	Protein Group Accessions	Modifications	MH+	Fold change RA/SpA	S.D._Fold change RA/SpA	XCorr	Ionscore	M/Z	charge	deltaM(ppm)
209413730	PVR	Poliovirus receptor	2.47	1	1	2	1.32	39.28
									QAELTVQVK	2	4	1	209413730	N-Term(iTRAQ4plex); K9(iTRAQ4plex)	1303.78	1.32	0		34	2	652.39	-3.85
24308233	SYT13	Synaptotagmin-13	2.58	1	1	4	1.21	46.86
									TGSVEAQTALK	4	1	1	24308233	N-Term(iTRAQ4plex); K11(iTRAQ4plex)	1392.79	1.21	0		35	2	696.9	0.29
24308440	MVB12A	Multivesicular body subunit 12A	6.96	1	1	4	1.02	28.76
									MCVKLLPLGATDTAVFDVR	4	1	1	24308440	N-Term(iTRAQ4plex); C2(Methylthio); K4(iTRAQ4plex)	2383.24	1.02	0	3.75		3	795.09	-14.58
48255941	CD44	CD44 antigen	3.32	1	1	2	1.81	39.39
									YGFIEGHVVIPR	2	4	1	48255941	N-Term(iTRAQ4plex)	1530.86	1.81	0	3.33	56	3	510.96	0.91
5453678	NPC2	Epididymal secretory protein E1	5.96	1	1	2	1.37	16.56
									SGINCPIQK	2	1	1	5453678	N-Term(iTRAQ4plex); C5(Methylthio); K9(iTRAQ4plex)	1293.69	1.37	0		44	2	647.35	0.08
56676330	HP1BP3	Heterochromatin protein 1-binding protein 3	1.81	1	1	4	1.18	61.17
									MDAILTEAIK	4	1	1	56676330	N-Term(iTRAQ4plex); K10(iTRAQ4plex)	1392.8	1.18	0	3.26		2	696.9	-2.92
62530391	SEPP1	Selenoprotein P	2.1	1	1	2	1.06	43.16
									DDFLIYDR	2	2	1	62530391	N-Term(iTRAQ4plex)	1200.6	1.06	0	3.41	42	2	600.8	0.69
67191208	UBC	Polyubiquitin-C	11.82	1	1	2	1.51	76.98
									TLSDYNIQK	2	4	1	67191208	N-Term(iTRAQ4plex); K9(iTRAQ4plex)	1369.76	1.51	0	3.99	63	2	685.38	1.21
71361688	PRTN3	Myeloblastin	4.69	1	1	3	0.93	27.79
									LVNVVLGAHNVR	3	1	1	71361688	N-Term(iTRAQ4plex)	1434.87	0.93	0	3.48	49	3	478.96	0.86
71834868	SUN3	SUN domain-containing protein 3	1.96	1	1	2	0.3	40.48
									EQLELLK	2	1	1	71834868	N-Term(iTRAQ4plex); K7(iTRAQ4plex)	1160.71	0.3	0	3.33	44	2	580.86	-1.99
74272287	MMP9	Matrix metalloproteinase-9 preproprotein	2.12	1	1	4	0.39	78.41
									LGLGADVAQVTGALR	4	1	1	74272287	N-Term(iTRAQ4plex)	1584.92	0.39	0	4.88	75	2	792.96	-0.19
7669492	GAPDH	Glyceraldehyde-3-phosphate dehydrogenase	6.27	1	1	2	0.72	36.03
									VIISAPSADAPMFVMGVNHEK	2	1	1	7669492	N-Term(iTRAQ4plex); K21(iTRAQ4plex)	2501.32	0.72	0	5.96	62	3	834.44	0.78
87298828	C1QB	Complement C1q subcomponent subunit B	5.93	2	1	3	1.21	26.7
									FDHVITNMNNNYEPR	2	1	1	87298828	N-Term(iTRAQ4plex)	2007.95	1.02	0.289914	3.98	53	3	669.99	0.12
									FDHVITNMNNNYEPR	1	1	1	87298828	N-Term(iTRAQ4plex); M8(Oxidation)	2023.94	1.43			51	3	675.32	0.52
87298937	CNTRL	Centriolin	0.34	1	1	10	1.19	268.72
									ELNLSYNK	10	1	1	87298937	N-Term(iTRAQ4plex); K8(iTRAQ4plex)	1268.71	1.19	0	3.71	42	2	634.86	1.65
88702793	VASN	Vasorin	2.08	1	1	2	1.27	71.67
									NLHDLDVSDNQLER	2	1	1	88702793	N-Term(iTRAQ4plex)	1811.9	1.27	0	3.31	41	2	906.46	1.73
4507467	TGFBI	Transforming growth factor-beta-induced protein ig-h3	2.05	1	1	2	1.02	74.63
									YLYHGQTLETLGGK	2	1	1	4507467	N-Term(iTRAQ4plex); K14(iTRAQ4plex)	1868.01	1.02	0	3.49	51	3	623.34	-0.71
4507509	TIMP1	Metalloproteinase inhibitor 1	5.8	1	1	2	1.74	23.16
									GFQALGDAADIR	2	1	1	4507509	N-Term(iTRAQ4plex)	1377.73	1.74	0	5.14	60	2	689.37	0.57
4503011	CPN1	Carboxypeptidase N catalytic chain	3.28	1	1	2	0.88	52.25
									EALIQFLEQVHQGIK	2	1	1	4503011	N-Term(iTRAQ4plex); K15(iTRAQ4plex)	2041.17	0.88	0	4.54	80	3	681.06	0.39
4504695	ING2	Inhibitor of growth protein 2	2.86	1	1	2	1.97	32.79
									EIDDVYEK	2	1	1	4504695	N-Term(iTRAQ4plex); K8(iTRAQ4plex)	1298.67	1.98	0	3.4	47	2	649.84	-0.32
42544239	CFD	Complement factor D preproprotein	8.3	1	1	2	1.34	27.02
									DVAPGTLCDVAGWGIVNHAGR	2	1	1	42544239	N-Term(iTRAQ4plex); C8(Methylthio)	2298.13	1.34	0	3.37	74	3	766.71	0.57
38455402	LCN2	Neutrophil gelatinase-associated lipocalin	5.56	1	1	2	1.07	22.57
									SYPGLTSYLVR	2	1	1	38455402	N-Term(iTRAQ4plex)	1399.76	1.07	0	3.68	62	2	700.39	-5.07
310123562	LOC401847	PREDICTED: hypothetical protein LOC401847	3.06	1	1	8	1.95	39.05
									VEDTAVYYCAR	8	1	1	310123562	N-Term(iTRAQ4plex); C9(Methylthio)	1479.67	1.95	0	4.41	62	2	740.34	-3.29
310132058	LOC100510044	PREDICTED: immunoglobulin kappa locus-like	13.91	1	1	2	2.65	16.58
									ASQSVSSNLAWYQQKPGQAPR	2	1	1	310132058	N-Term(iTRAQ4plex); K15(iTRAQ4plex)	2591.36	2.65	0	3.49	59	3	864.46	2.18
31377806	PIGR	Polymeric immunoglobulin receptor	2.49	1	1	2	0.32	83.23
									NADLQVLKPEPELVYEDLR	2	1	1	31377806	N-Term(iTRAQ4plex); K8(iTRAQ4plex)	2529.39	0.32	0	4.8	59	3	843.8	2.07
32130518	APOC2	Apolipoprotein C-II	10.89	1	1	2	0.32	11.28
									ESLSSYWESAK	2	1	1	32130518	N-Term(iTRAQ4plex); K11(iTRAQ4plex)	1574.79	0.32	0	3.43	57	2	787.9	-1.92
32171249	PTGDS	Prostaglandin-H2 D-isomerase	8.42	1	1	6	1.89	21.02
									TMLLQPAGSLGSYSYR	2	1	1	32171249	N-Term(iTRAQ4plex)	1887.97	1.89	#DIV/0!	4.02	71	2	944.49	-1.25
156139127	C10orf88	Hypothetical protein LOC80007	1.12	1	1	2	1.95	49.22
									IILYK	2	1	1	156139127	N-Term(iTRAQ4plex); K5(iTRAQ4plex)	937.63	1.95	0		31	2	469.32	0.35
157266300	ANPEP	Aminopeptidase N	1.55	1	1	2	1.06	109.47
									AQIINDAFNLASAHK	2	1	1	157266300	N-Term(iTRAQ4plex); K15(iTRAQ4plex)	1901.05	1.06	0	3.98	53	3	634.35	0.19
154146262	FCGBP	Fc fragment of IgG binding protein	0.5	1	1	2	1.09	571.64
									VTVNGVDMK	2	3	1	154146262	N-Term(iTRAQ4plex); K9(iTRAQ4plex)	1250.7	1.09	0	3.44	58	2	625.85	0.08
154813193	IQCE	IQ domain-containing protein E	0.88	1	1	3	4.6	75.61
									IVELEK	3	3	1	154813193	N-Term(iTRAQ4plex); K6(iTRAQ4plex)	1018.64	4.6	0		42	2	509.82	0.2
145275213	F12	Coagulation factor XII	2.93	1	1	2	1	67.75
									TTLSGAPCQPWASEATYR	2	1	1	145275213	N-Term(iTRAQ4plex); C8(Methylthio)	2129	1.01	0	4.08	42	2	1065	1.82
126273559	CPB2	Carboxypeptidase B2	4.17	1	1	2	0.81	40.84
									SFYANNHCIGTDLNR	2	2	1	126273559	N-Term(iTRAQ4plex); C8(Methylthio)	1914.87	0.81	0	3.34	42	3	638.96	1.37
14249382	ABHD14B	Abhydrolase domain-containing protein 14B	2.38	1	1	2	1.51	22.33
									VLIMK	2	2	1	14249382	N-Term(iTRAQ4plex); K5(iTRAQ4plex)	891.6	1.51	0		32	2	446.3	1.21
114205399	CNGB1	Cyclic nucleotide-gated cation channel beta-1	0.64	1	1	2	1.26	139.59
									QMIFDMLK	2	1	1	114205399	N-Term(iTRAQ4plex); K8(iTRAQ4plex)	1313.74	1.26	0		35	3	438.58	12.18
29171717	GPLD1	Phosphatidylinositol-glycan-specific phospholipase D	1.79	1	1	2	1.27	92.28
									IADVTSGLIGGEDGR	2	1	1	29171717	N-Term(iTRAQ4plex)	1603.84	1.28	0	3.43	70	2	802.42	-1.67
110611233	COL18A1	Collagen alpha-1(XVIII) chain	0.52	1	1	1	1.97	135.43
									IFSFDGK	1	3	1	110611233	N-Term(iTRAQ4plex); K7(iTRAQ4plex)	1101.62	1.97	0		38	2	551.31	0.14
110611237	F13B	Coagulation factor XIII B chain	1.82	1	1	1	0.46	75.46
									VLHGDLIDFVCK	1	1	1	110611237	N-Term(iTRAQ4plex); C11(Methylthio); K12(iTRAQ4plex)	1692.91	0.46	0		32	3	564.97	0.44
11321593	IGFBP6	Insulin-like growth factor-binding protein 6	5.42	1	1	1	1.2	25.31
									GAQTLYVPNCDHR	1	1	1	11321593	N-Term(iTRAQ4plex); C10(Methylthio)	1663.78	1.2	0	3.56		3	555.26	-0.13
113722120	GPR98	G-protein coupled receptor 98	0.13	1	1	1	0.98	692.64
									NSIEIIIK	1	1	1	113722120	N-Term(iTRAQ4plex); K8(iTRAQ4plex)	1217.76	0.98	0		35	2	609.39	-6
116642895	GDPGP1	Hypothetical protein LOC390637	2.86	1	1	1		42.34
									TSPSSALTGVR	1	1	1	116642895	N-Term(iTRAQ4plex)	1219.66				33	2	610.34	-10.31
118582275	SOD3	Extracellular superoxide dismutase [Cu-Zn]	5.42	1	1	1	1.05	25.83
									AVVVHAGEDDLGR	1	1	1	118582275	N-Term(iTRAQ4plex)	1481.78	1.05	0		45	3	494.6	-0.03
125628632	KRT80	Keratin, type II cytoskeletal 80	1.66	1	1	1	1.43	47.21
									FASLIGK	1	2	1	125628632	N-Term(iTRAQ4plex); K7(iTRAQ4plex)	1023.64	1.43	0		37	2	512.33	-0.38
126012562	LRP1	Prolow-density lipoprotein receptor-related protein 1	0.26	1	1	1	0.8	504.28
									TTLLAGDIEHPR	1	1	1	126012562	N-Term(iTRAQ4plex)	1466.81	0.8	0		55	3	489.61	0.52
144226251	CHI3L1	Chitinase-3-like protein 1	2.61	1	1	1	3.41	42.6
									LVMGIPTFGR	1	1	1	144226251	N-Term(iTRAQ4plex)	1234.71	3.41	0		34	2	617.86	0.39
153946403	BNIP1	Vesicle transport protein SEC20	3.09	1	1	1	1.36	22.34
									FDLEVK	1	4	1	153946403	N-Term(iTRAQ4plex); K6(iTRAQ4plex)	1038.61	1.36	0		31	2	519.81	-1.22
154354990	ANKRD26	Ankyrin repeat domain-containing protein 26	0.47	1	1	1	1.67	196.29
									VQQILLLR	1	1	1	154354990	N-Term(iTRAQ4plex)	1126.72	1.67	0		30	3	376.25	-17.25
156523968	PARP1	Poly [ADP-ribose] polymerase 1	0.59	1	1	1	0.57	113.01
									EEGINK	1	1	1	156523968	N-Term(iTRAQ4plex); K6(iTRAQ4plex)	977.57	0.57	0		31	2	489.29	16.21
157388914	C4orf27	Hypothetical protein LOC54969	1.45	1	1	1	1.22	39.41
									LFLTK	1	2	1	157388914	N-Term(iTRAQ4plex); K5(iTRAQ4plex)	909.6	1.22	0		30	2	455.3	-0.66
166795301	PCYOX1	Prenylcysteine oxidase 1	1.78	1	1	1	0.9	56.6
									CPSIILHDR	1	1	1	166795301	N-Term(iTRAQ4plex); C1(Methylthio)	1243.64	0.9	0		30	3	415.22	2.56
188497703	SEMA3F	Semaphorin-3F	0.76	1	1	1	0.15	88.33
									VIVLPK	1	1	1	188497703	N-Term(iTRAQ4plex); K6(iTRAQ4plex)	956.67	0.15	0		32	2	478.84	-0.47
189083842	FCGR3A	Low affinity immunoglobulin gamma Fc region receptor III-A	4.35	1	1	1	1.28	28.94
									AVVFLEPQWYR	1	4	1	189083842	N-Term(iTRAQ4plex)	1551.84	1.28	0	3.37		2	776.42	-4.73
189217853	MMP2	72 kda type IV collagenase	1.48	1	1	1	1.33	68.79
									VDAAFNWSK	1	2	1	189217853	N-Term(iTRAQ4plex); K9(iTRAQ4plex)	1325.71	1.33	0		51	2	663.36	2.6
192447438	PROS1	Vitamin K-dependent protein S preproprotein	2.51	1	1	1	0.6	75.07
									IQALSLCSDQQSHLEFR	1	1	1	192447438	N-Term(iTRAQ4plex); C7(Methylthio)	2165.06	0.6	0		51	3	722.36	1.54
194018472	SERPINA5	Plasma serine protease inhibitor	2.71	1	1	1	0.93	45.65
									MQQVENGLSEK	1	1	1	194018472	N-Term(iTRAQ4plex); K11(iTRAQ4plex)	1550.81	0.93	0		70	2	775.91	2.08
205277383	MST1	Hepatocyte growth factor-like protein	1.38	1	1	1	1.65	81.95
									VSVFVDWIHK	1	1	1	205277383	N-Term(iTRAQ4plex); K10(iTRAQ4plex)	1517.87	1.65	0		41	3	506.63	-0.43
21071039	CNDP1	Beta-Ala-His dipeptidase	1.58	1	1	1	1.74	56.66
									WNYIEGTK	1	1	1	21071039	N-Term(iTRAQ4plex); K8(iTRAQ4plex)	1298.69	1.74	0		37	2	649.85	-2.94
21618344	STAT5B	Signal transducer and activator of transcription 5B	1.14	1	1	1	0.9	89.81
									ENLVFLAQK	1	2	1	21618344	N-Term(iTRAQ4plex); K9(iTRAQ4plex)	1349.79	0.9	0		31	2	675.4	-6.87
22749189	ZNF645	Zinc finger protein 645	1.65	1	1	1	0.64	48.75
									INIIGEK	1	1	1	22749189	N-Term(iTRAQ4plex); K7(iTRAQ4plex)	1074.68	0.64	0		30	2	537.84	0.39
239755081	LOC100293491	PREDICTED: Golgi membrane protein 1-like	10.85	1	1	1	1.96	14.51
									IQSSHNFQLESVNK	1	2	1	239755081	N-Term(iTRAQ4plex); K14(iTRAQ4plex)	1919.03	1.96	0		36	3	640.35	2.78
262206315	SELL	L-selectin	2.08	1	1	1	1.74	43.59
									AEIEYLEK	1	1	1	262206315	N-Term(iTRAQ4plex); K8(iTRAQ4plex)	1282.71	1.74	0		37	2	641.86	-0.01
27735137	SLC38A11	Putative sodium-coupled neutral amino acid transporter 11	2.6	1	1	1	0.87	42.42
									AISLGPHIPK	1	2	1	27735137	N-Term(iTRAQ4plex); K10(iTRAQ4plex)	1320.81	0.87	0		31	2	660.91	-11.89
27894376	CHL1	Neural cell adhesion molecule L1-like protein	0.9	1	1	1	0.99	136.61
									DGNPFYFTDHR	1	1	1	27894376	N-Term(iTRAQ4plex)	1512.7	0.99	0		33	3	504.9	0.09
289547633	LILRA3	Leukocyte immunoglobulin-like receptor subfamily A member 3	4.53	1	1	1	1.69	40.33
									KPSLSVQPGPVVAPGEK	1	2	1	289547633	N-Term(iTRAQ4plex); K1(iTRAQ4plex); K17(iTRAQ4plex)	2122.26	1.69	0		31	3	708.09	1.84
289547636	C1RL	Complement C1r subcomponent-like protein	1.85	1	1	1	1.23	53.46
									VLSYVDWIK	1	1	1	289547636	N-Term(iTRAQ4plex); K9(iTRAQ4plex)	1410.83	1.23	0		77	2	705.92	2.59
300388183	PSMD1	26S proteasome non-atpase regulatory subunit 1	1.08	1	1	1	1.18	102.19
									NNNTDLMILK	1	2	1	300388183	N-Term(iTRAQ4plex); K10(iTRAQ4plex)	1463.84	1.18	0		34	2	732.42	17.32
301171345	TUBA8	Tubulin alpha-8 chain	3.66	1	1	1	1.68	42.93
									NLDIERPTYTNLNR	1	8	1	301171345	N-Term(iTRAQ4plex)	1862.99	1.68	0		49	3	621.67	2.89
30179907	PILRA	Paired immunoglobulin-like type 2 receptor alpha	5.71	1	1	1	1.89	19.89
									QQWQSIEGTK	1	3	1	30179907	N-Term(iTRAQ4plex); K10(iTRAQ4plex)	1492.81	1.89	0		63	2	746.91	4.66
33188445	MACF1	Microtubule-actin cross-linking factor 1	0.13	1	1	1	0.95	620.03
									AEEREIK	1	2	1	33188445	N-Term(iTRAQ4plex); K7(iTRAQ4plex)	1162.69	0.95	0		33	2	581.85	18.68
34335272	PROCR	Endothelial protein C receptor	7.14	1	1	1	1.62	26.65
									TQSGLQSYLLQFHGLVR	1	1	1	34335272	N-Term(iTRAQ4plex)	2091.15	1.62	0		34	3	697.72	1.06
39979626	CCDC121	Coiled-coil domain-containing protein 121	2.16	1	1	1	0.64	33.04
									DIAILK	1	2	1	39979626	N-Term(iTRAQ4plex); K6(iTRAQ4plex)	960.63	0.64	0		34	2	480.82	0.77
40255133	CDHR3	Cadherin-related family member 3	1.81	1	1	1	1.83	97.92
									YFMINQLTGTIQVAQR	1	1	1	40255133	N-Term(iTRAQ4plex)	2027.12	1.83	0	3.26		3	676.38	14.79
4502161	APOC4	Apolipoprotein C-IV	9.45	1	1	1	0.97	14.54
									GFMQTYYDDHLR	1	1	1	4502161	N-Term(iTRAQ4plex); M3(Oxidation)	1705.78	0.97	0		39	3	569.26	0.42
4505245	MRC1	Macrophage mannose receptor 1	0.62	1	1	1	1.75	165.9
									EGWNFYSNK	1	2	1	4505245	N-Term(iTRAQ4plex); K9(iTRAQ4plex)	1432.71	1.75	0		33	2	716.86	1.62
45580730	AASDH	Acyl-CoA synthetase family member 4	0.73	1	1	1	1.64	122.52
									LILFMVSK	1	1	1	45580730	N-Term(iTRAQ4plex); K8(iTRAQ4plex)	1238.76	1.64	0		30	2	619.88	-14.7
5032057	S100A11	Protein S100-A11	8.57	1	1	1	0.78	11.73
									DGYNYTLSK	1	1	1	5032057	N-Term(iTRAQ4plex); K9(iTRAQ4plex)	1348.7	0.78	0		54	2	674.85	0.41
5032305	DMD	Dystrophin Dp40	2.35	1	1	1	0.77	39.23
									TGIISLCK	1	17	1	5032305	N-Term(iTRAQ4plex); C7(Methylthio); K8(iTRAQ4plex)	1168.68	0.77	0		34	2	584.84	12.68
54112117	SF3B1	Splicing factor 3B subunit 1	0.46	1	1	1	12.29	145.74
									LTPILK	1	1	1	54112117	N-Term(iTRAQ4plex); K6(iTRAQ4plex)	972.67	12.29	0		43	2	486.84	-2.75
55770842	CRP	C-reactive protein	4.46	1	1	1	0.81	25.02
									ESDTSYVSLK	1	1	1	55770842	N-Term(iTRAQ4plex); K10(iTRAQ4plex)	1416.75	0.82	0		32	2	708.88	0.74
58331240	FETUB	Fetuin-B	3.14	1	1	1	1.16	42.03
									GSVQYLPDLDDK	1	1	1	58331240	N-Term(iTRAQ4plex); K12(iTRAQ4plex)	1637.87	1.16	0		32	2	819.44	1.54
71274107	MCAM	Cell surface glycoprotein MUC18	1.55	1	1	1	1.28	71.56
									GPVLQLHDLK	1	1	1	71274107	N-Term(iTRAQ4plex); K10(iTRAQ4plex)	1407.86	1.28	0		47	3	469.96	0.86
76880486	ASCC3	Activating signal cointegrator 1 complex subunit 3	0.23	1	1	1	1.74	251.3
									LTVDK	1	1	1	76880486	N-Term(iTRAQ4plex); K5(iTRAQ4plex)	863.54	1.74	0		31	2	432.28	-0.57
									S.D-Standard deviation
									PSMs- peptide spectrum matches
