# Supplementary material for: A multilectin affinity approach for comparative glycoprotein profiling of rheumatoid arthritis and spondyloarthropathy
Source: Clin Proteomics. 2013 Sep 6;10(1):11. doi: 10.1186/1559-0275-10-11 (PMC3846907; doi:10.1186/1559-0275-10-11)
Supplement: Additional file 2: Table S2 — Details on sub-cellular localization, functional class and whether or not reported as glycoproteins. [file 1559-0275-10-11-S2.xlsx]

## Sheet: Bioinformatics analysis
Bhattacharjee et al, 2012, A multilectin affinity approach for comparative glycoprotein profiling between rheumatoid arthritis and spondyloarthropathy
Additional Table 2- Details on sub-cellular localization, functional class and whether or not reported as glycoproteins. Majority of proteins identified were extracellular, transprt proteins and N-linked type glycoproteins.
Gene symbol	Protein name	Molecular class	Biological Process	Sub-cellular localization	Whether or not reported as glycoprotein in HPRD	Whether or not reported as glycoprotein in UniProt
A1BG	Alpha-1B-glycoprotein	Secreted polypeptide	Biological_process unknown	Extracellular	Yes, N-linked	Yes, N-linked
A2M	Alpha-2-macroglobulin	Protease inhibitor	Protein metabolism	Extracellular	Yes, N-linked	Yes,N-linked
AASDH	Acyl-CoA synthetase family member 4	Enzyme: Dehydrogenase	Metabolism;Energy pathways	No localization data	No	No
ABHD14B	Abhydrolase domain-containing protein 14B	Unclassified	Biological_process unknown	No localization data	No	No
ACTB	Actin, cytoplasmic 1	Cytoskeletal protein	Cell growth and/or maintenance	Cytoplasm	No	No
AFM	Afamin	Structural protein	Cell growth and/or maintenance	Extracellular	Yes, N-linked	Yes,N-linked
AGT	Angiotensinogen	Peptide hormone	Cell communication;Signal transduction	Extracellular	Yes, N-linked	Yes, N-linked
AHSG	Alpha-2-HS-glycoprotein	Secreted polypeptide	Cell communication;Signal transduction	Extracellular	Yes, N-linked	Yes, N-linked
ALB	Serum albumin	Transport/cargo protein	Transport	Extracellular	No	No
AMBP	Protein AMBP	Secreted polypeptide	Immune response	Extracellular	Yes, N-linked	Yes, N-linked
ANKRD26	Aankyrin repeat domain-containing protein 26	Unclassified	Biological_process unknown	No localization data	No	No
ANPEP	Aminopeptidase N	Metallo protease	Protein metabolism	Plasma membrane	Yes, N- and O-linked	Yes, N- and O-linked
APCS	Serum amyloid P-component	Secreted polypeptide	Protein metabolism	Extracellular	Yes, N-linked	Yes, N-linked
APOA1	Apolipoprotein A-I	Transport/cargo protein	Transport	Extracellular	No	Yes, N-linked
APOA2	Aapolipoprotein A-II	Transport/cargo protein	Transport	Extracellular	No	No
APOA4	Apolipoprotein A-IV	Transport/cargo protein	Transport	Extracellular	No	No
APOB	Apolipoprotein B-100	Transport/cargo protein	Transport	Extracellular	Yes, N-linked	Yes, N-linked
APOC2	Apolipoprotein C-II	Transport/cargo protein	Metabolism;Energy pathways	Extracellular	No	No
APOC3	Apolipoprotein C-III	Transport/cargo protein	Transport	Extracellular	Yes, O-linked	Yes, O-linked
APOC4	Apolipoprotein C-IV	Transport/cargo protein	Transport	No localization data	Yes, N-linked	Yes, N-linked
APOD	Apolipoprotein D	Transport/cargo protein	Transport	Extracellular	Yes, N-linked	Yes, N-linked
APOE	Apolipoprotein E	Transport/cargo protein	Transport	Extracellular	Yes, N-linked and O-linked	Yes, N-linked and O-linked
APOH	Beta-2-glycoprotein 1	Transport/cargo protein	Transport	Extracellular	Yes, N-linked	Yes, N-linked
APOL1	Apolipoprotein L1	Transport/cargo protein	Transport;Lipid metabolism	Extracellular	Yes, N-linked	Yes, N-linked
APOM	Apolipoprotein M	Transport/cargo protein	Transport	Plasma membrane	Yes, N-linked	Yes, N-linked
ASCC3	Activating signal cointegrator 1 complex subunit 3	Unclassified	Regulation of nucleobase, nucleoside, nucleotide and nucleic acid metabolism	Nucleus	No	No
ATRN	Attractin	Defensin	Immune response	Extracellular,Plasma membrane	Yes, N-linked	Yes, N-linked
AZGP1	Zinc-alpha-2-glycoprotein precursor	Adhesion molecule	Immune response	Extracellular	Yes, N-linked	Yes, N-linked
BCHE	Cholinesterase	Enzyme: Esterase	Metabolism;Energy pathways	Extracellular	Yes, N-linked	Yes, N-linked
BNIP1	Vesicle transport protein SEC20 isoform BNIP1-a	Adapter molecule	Apoptosis	Cytoplasm	No	No
BTD	Biotinidase	Enzyme: Hydrolase	Metabolism;Energy pathways	Extracellular	Yes, N-linked	Yes, N-linked
C10orf88	Hypothetical protein LOC80007	ATPase	Metabolism;Energy pathways	No localization data	No	No
C1QB	Complement C1q subcomponent subunit B	Complement protein	Immune response	Extracellular	No	No
C1R	Complement C1r subcomponent	Complement protein	Immune response	Extracellular	Yes, N-linked	Yes, N-linked
C1RL	Complement C1r subcomponent-like protein	Serine protease	Immune response	Extracellular	Yes, N-linked	Yes, N-linked
C1S	Complement C1s subcomponent	Complement protein	Immune response	Extracellular	Yes, N-linked	Yes, N-linked
C2	complement C2 isoform 1	Complement protein	Immune response	Extracellular	Yes, N-linked	No
C3	Complement C3	Complement protein	Immune response	Extracellular	Yes, N-linked	Yes, N-linked
C4A	Complement C4-A	Complement protein	Immune response	Extracellular	Yes, N-linked	Yes, N-linked
C4BPA	C4b-binding protein alpha chain	Complement protein	Immune response	Extracellular	Yes, N-linked	Yes, N-linked
C4orf27	Hypothetical protein LOC54969	Unclassified	Biological_process unknown	No localization data	No	No
C5	Complement C5	Complement protein	Immune response	Extracellular	Yes, N-linked	Yes, N-linked
C6	Complement component C6	Complement protein	Immune response	Extracellular	Yes, N-linked	Yes, N-linked
C7	Complement component C7	Complement protein	Immune response	Extracellular	Yes, N-linked	Yes, N-linked
C8B	Complement component C8 beta chain	Complement protein	Immune response	Extracellular	Yes, N-linked	Yes, N-linked
C8G	Complement component C8 gamma chain	Complement protein	Immune response	Extracellular	No	No
C9	Complement component C9	Complement protein	Immune response	Extracellular	Yes, N-linked	Yes, N-linked
CD14	Monocyte differentiation antigen	Cell surface receptor	Immune response	Cell surface	Yes, N- and O-linked	Yes, N- and O-linked
CD44	CD44 antigen isoform 4	Cell surface receptor	Cell communication;Signal transduction	Plasma membrane	Yes, N- and O-linked	Yes, N- and O-linked
CD5L	CD5 antigen-like	Secreted polypeptide	Immune response	Extracellular	No	No
CDH5	Cadherin-5	Adhesion molecule	Cell growth and/or maintenance	Plasma membrane	Yes, N-linked	Yes, N-linked
CDHR3	Cadherin-related family member 3	Unclassified	Biological_process unknown	No localization data	No	No
CFB	Complement factor B	Complement protein	Immune response	Extracellular	Yes, N-linked	Yes, N-linked
CFD	Complement factor D	Serine protease	Immune response	Extracellular	No	No
CFH	Complement factor H	Regulatory/other subunit	Immune response	Extracellular	Yes, N-linked	Yes, N-linked
CFHR1	Complement factor H-related protein 1	Complement protein	Immune response	Extracellular	Yes, N-linked	Yes, N-linked
CFHR3	Complement factor H-related protein 3	Complement protein	Immune response	Extracellular	Yes, N-linked	Yes, N-linked
CFI	Complement factor I	Complement protein	Immune response	Extracellular	Yes, N-linked	Yes, N-linked
CHI3L1	Chitinase-3-like protein 1	Extracellular matrix protein	Cell growth and/or maintenance	Extracellular	Yes, N-linked	Yes, N-linked
CHL1	Neural cell adhesion molecule L1-like protein	Adhesion molecule	Cell communication;Signal transduction	Plasma membrane	Yes, N-linked	Yes, N-linked
CLEC3B	Tetranectin	Secreted polypeptide	Biological_process unknown	Extracellular	Yes, O-linked	Yes, O-linked
CLU	Clusterin isoform 2 preproprotein	Complement protein	Immune response	Cytoplasm	Yes, N-linked	Yes, N-linked
CNDP1	Beta-Ala-His dipeptidase	Metallo protease	Protein metabolism	Cytoplasm	Yes, N-linked	Yes, N-linked
CNGB1	Cyclic nucleotide-gated cation channel beta-1 isoform a	Intracellular ligand gated channel	Transport	Nucleolus	No	No
CNTRL	Centriolin	Unclassified	Cell growth and/or maintenance;Cell cycle	Centrosome	No	No
COL18A1	Collagen alpha-1(XVIII) chain isoform 2	Extracellular matrix protein	Cell growth and/or maintenance	Extracellular	Yes, N-linked	Yes, N-linked
COMP	Cartilage oligomeric matrix protein	Extracellular matrix protein	Cell growth and/or maintenance	Extracellular	Yes, N-linked	Yes, N-linked
CP	Cceruloplasmin	Enzyme: Oxidoreductase	Metabolism;Energy pathways	Extracellular	Yes, N-linked	Yes, N-linked
CPB2	Carboxypeptidase B2	Carboxypeptidase	Protein metabolism	Extracellular	Yes, N-linked	Yes, N-linked
CPN1	Carboxypeptidase N catalytic chain	Carboxypeptidase	Protein metabolism	Extracellular	No	No
CPN2	Carboxypeptidase N subunit 2	Regulatory/other subunit	Protein metabolism	Extracellular	Yes, O-linked	Yes, O-linked
CRISP3	Cysteine-rich secretory protein 3	Extracellular matrix protein	Immune response	Secretory granule	No	No
CRP	C-reactive protein	Complement protein	Immune response	Extracellular	No	No
CRTAC1	Cartilage acidic protein 1	Calcium binding protein	Cell communication;Signal transduction	Extracellular	No	No
CSF1R	Macrophage colony-stimulating factor 1 receptor	Receptor tyrosine kinase	Cell communication;Signal transduction	Plasma membrane	Yes, N-linked	Yes, N-linked
DMD	Dystrophin Dp40	Structural protein	Cell growth and/or maintenance	Cytoplasm	No	No
ECM1	Extracellular matrix protein 1	Extracellular matrix protein	Cell growth and/or maintenance	Extracellular	Yes, N-linked	Yes, N-linked
F10	Coagulation factor X	Coagulation factor	Protein metabolism	Extracellular	Yes, N- and O-linked	Yes, N- and O-linked
F12	Ccoagulation factor XII	Coagulation factor	Protein metabolism	Extracellular	Yes, N- and O-linked	Yes, N- and O-linked
F13B	Coagulation factor XIII B chain	Coagulation factor	Protein metabolism	Extracellular	Yes, N-linked	Yes, N-linked
F2	Prothrombin preproprotein	Coagulation factor	Protein metabolism	Extracellular	Yes, N-linked	No
FAM125A	Multivesicular body subunit 12A	Unclassified	Biological_process unknown;Signal transduction	Nucleus	No	No
FCGBP	IgGFc-binding protein	Unclassified	Immune response	Extracellular	Yes, N-linked	Yes, N-linked
FCGR3A	Low affinity immunoglobulin gamma Fc region receptor III-A	Cell surface receptor	Immune response	Plasma membrane	No	No
FETUB	Fetuin-B	Secreted polypeptide	Biological_process unknown	Extracellular	Yes, N-linked	Yes, N-linked
FGA	Fibrinogen alpha chain isoform alpha	Coagulation factor	Protein metabolism	Extracellular	Yes, N-linked	Yes, N-linked
FGB	Fibrinogen beta chain	Coagulation factor	Protein metabolism	Extracellular	Yes, N-linked	Yes, N-linked
FGG	Fibrinogen gamma chain isoform gamma-A	Coagulation factor	Protein metabolism	Extracellular	Yes, N- and O-linked	Yes, N- and O-linked
FN1	Fibronectin	Extracellular matrix protein	Cell growth and/or maintenance	Extracellular,Nucleus	Yes, N-linked	Yes, N-linked
GAPDH	Glyceraldehyde-3-phosphate dehydrogenase	Enzyme: Dehydrogenase	Metabolism;Energy pathways	Cytoplasm	No	No
GC	Vitamin D-binding protein	Transport/cargo protein	Transport	Extracellular	Yes, N-linked	Yes, N-linked
GDPGP1	Hypothetical protein LOC390637	Transport/cargo protein	Transport	-	No	No
GGH	Gamma-glutamyl hydrolase	Enzyme: Hydrolase	Metabolism;Energy pathways	Lysosome	Yes, N-linked	Yes, N-linked
GPLD1	Phosphatidylinositol-glycan-specific phospholipase D	Enzyme: Phospholipase	Cell communication;Signal transduction	Extracellular	Yes, N-linked	Yes, N-linked
GPR98	G-protein coupled receptor 98	G protein coupled receptor	Cell communication;Signal transduction	Plasma membrane	No	No
GSN	Gelsolin	Cytoskeletal protein	Cell growth and/or maintenance	Extracellular	No	No
HABP2	Hyaluronan-binding protein 2	Serine protease	Protein metabolism	Extracellular	No	No
HBA2	Hemoglobin subunit alpha	Transport/cargo protein	Transport	Cytoplasm	No	No
HBB	Hemoglobin subunit beta	Transport/cargo protein	Transport	Extracellular	Yes, N-linked	Yes, N-linked
HGFAC	Hepatocyte growth factor activator	Serine protease	Protein metabolism	Extracellular	Yes, N-linked	Yes, N-linked
HP	Haptoglobin isoform 1	Transport/cargo protein	Immune response	Extracellular	Yes, N-linked	Yes, N-linked
HP1BP3	Heterochromatin protein 1-binding protein 3	DNA binding protein	Regulation of nucleobase, nucleoside, nucleotide and nucleic acid metabolism	Nucleus	No	No
HPR	Haptoglobin-related protein	Secreted polypeptide	Immune response	Extracellular	No	No
HPX	Hemopexin	Transport/cargo protein	Transport	Extracellular	Yes, N- and O-linked	Yes, N- and O-linked
HRG	Histidine-rich glycoprotein	Adapter molecule	Apoptosis	Extracellular	Yes, N-linked	Yes, N-linked
IGFALS	Insulin-like growth factor-binding protein complex acid labile subunit	Unclassified	Cell communication;Signal transduction	Extracellular	Yes, N-linked	Yes, N-linked
IGFBP6	Insulin-like growth factor-binding protein 6	Adhesion molecule	Cell communication;Signal transduction	Extracellular	Yes, O-linked	Yes, O-linked
IGJ	Iimmunoglobulin J chain	Immunoglobulin	Immune response	Endoplasmic reticulum	Yes, N-linked	Yes, N-linked
IGLL5	Immunoglobulin lambda-like polypeptide 5	Immunoglobulin	Immune response	-	No	No
ING2	Inhibitor of growth protein 2	Cell cycle control protein	Apoptosis	Nucleus	No	No
IQCE	IQ domain-containing protein E	Unclassified	Biological_process unknown	Nucleus	No	No
ITIH1	Inter-alpha-trypsin inhibitor heavy chain H1	Protease inhibitor	Protein metabolism	Extracellular	Yes, N-linked and O-linked	Yes, N-linked and O-linked
ITIH2	Inter-alpha-trypsin inhibitor heavy chain H2	Protease inhibitor	Protein metabolism	Extracellular	Yes, N-linked and O-linked	Yes, N-linked and O-linked
ITIH3	Inter-alpha-trypsin inhibitor heavy chain H3	Protease inhibitor	Protein metabolism	Extracellular	Yes, N-linked	Yes, N-linked
ITIH4	Inter-alpha-trypsin inhibitor heavy chain H4	Protease inhibitor	Protein metabolism	Extracellular	Yes, N-linked and O-linked	Yes, N-linked and O-linked
KLKB1	Plasma kallikrein	Serine protease	Protein metabolism	Extracellular	Yes, N-linked	Yes, N-linked
KNG1	Kininogen-1 isoform 2	Coagulation factor	Protein metabolism	Extracellular	Yes, N- and O-linked	Yes, N- and O-linked
KRT1	Keratin, type II cytoskeletal 1	Structural protein	Cell growth and/or maintenance	Plasma membrane	No	No
KRT10	Keratin, type I cytoskeletal 10	Structural protein	Cell growth and/or maintenance	Cytoplasm	Yes, N-linked	No
KRT14	Keratin, type I cytoskeletal 14	Cytoskeletal protein	Cell growth and/or maintenance	Cytoplasm	No	No
KRT17	keratin, type I cytoskeletal 17	Cytoskeletal protein	Cell growth and/or maintenance	Cytoplasm	No	No
KRT2	Keratin, type II cytoskeletal 2 epidermal	Cytoskeletal associated protein	Cell growth and/or maintenance	Cytoplasm	No	No
KRT6B	Keratin, type II cytoskeletal 6B	Structural protein	Cell growth and/or maintenance	Cytoplasm	No	No
KRT80	Keratin, type II cytoskeletal 80 isoform K80.1	Cytoskeletal protein	Cell growth and/or maintenance	No localization data	No	No
KRT9	Keratin, type I cytoskeletal 9	Structural protein	Cell growth and/or maintenance	Cytoplasm	No	No
LBP	Llipopolysaccharide-binding protein	Secreted polypeptide	Immune response	Extracellular	Yes, N-linked	Yes, N-linked
LCN2	Neutrophil gelatinase-associated lipocalin	Transport/cargo protein	Transport	Extracellular	Yes, N-linked	No
LCP1	Plastin-2	Calcium binding protein	Cell communication;Signal transduction	Cytoplasm	No	No
LGALS3BP	Galectin-3-binding protein	Extracellular matrix protein	Immune response	Extracellular	Yes, N-linked	Yes, N-linked
LILRA3	Leukocyte immunoglobulin-like receptor subfamily A member 3	Secreted polypeptide	Immune response	Extracellular	No	No
LRG1	Leucine-rich alpha-2-glycoprotein	Unclassified;Secreted polypeptide	Biological_process unknown;Signal transduction;Cell adhesion	Extracellular,Plasma membrane,Mitochondrial membrane	Yes, N- and O-linked	Yes, N- and O-linked
LRP1	Prolow-density lipoprotein receptor-related protein 1	Cell surface receptor	Cell communication;Signal transduction	Endoplasmic reticulum	Yes, N-linked	Yes, N-linked
SLC38A11	Putative sodium-coupled neutral amino acid transporter 11	Transport/cargo protein	Transport-Amino acid transport	Integral to membrane	No	No
LTF	Lactotransferrin	Transport/cargo protein	Transport	Secretory granule	Yes, N-linked	Yes, N-linked
LUM	Lumican	Extracellular matrix protein	Cell growth and/or maintenance	Extracellular	Yes, N-linked	Yes, N-linked
LYVE1	Lymphatic vessel endothelial hyaluronic acid receptor 1	Cell surface receptor	Cell communication;Signal transduction	Plasma membrane	Yes, N-linked	Yes, N-linked
MACF1	Microtubule-actin cross-linking factor 1	Cytoskeletal associated protein	Cell communication;Signal transduction	Cytoplasm,Cytoplasm,Nucleus,Cytoplasm	No	No
MCAM	Cell surface glycoprotein MUC18	Adhesion molecule	Cell communication;Signal transduction	Plasma membrane	Yes, N-linked	Yes, N-linked
MMP2	72 kDa type IV collagenase	Metallo protease	Protein metabolism	Extracellular	No	No
MMP3	Stromelysin-1	Metallo protease	Protein metabolism	Extracellular	No	No
MMP9	Matrix metalloproteinase-9	Metallo protease	Protein metabolism	Extracellular	No	No
MPO	Myeloperoxidase	Enzyme: Oxidoreductase	Metabolism;Energy pathways	Extracellular	Yes, N-linked	Yes, N-linked
MRC1	Macrophage mannose receptor 1	Cell surface receptor	Cell communication;Signal transduction	Plasma membrane	Yes, N-linked	Yes, N-linked
MST1	Hepatocyte growth factor-like protein	Growth factor	Cell communication;Signal transduction	Extracellular	Yes, N-linked	Yes, N-linked
NPC2	Epididymal secretory protein E1	Transport/cargo protein	Metabolism;Energy pathways	Lysosome	Yes, N-linked	Yes, N-linked
ORM1	Alpha-1-acid glycoprotein 1	Secreted polypeptide	Immune response	Extracellular	Yes, N-linked	Yes, N-linked
ORM2	Alpha-1-acid glycoprotein 2	Secreted polypeptide	Immune response	Extracellular	Yes, N-linked	Yes, N-linked
PARP1	Poly [ADP-ribose] polymerase 1	Enzyme: Ribosyltransferase	Protein metabolism	Nucleus	No	No
PCYOX1	Prenylcysteine oxidase 1	Enzyme: Oxidase	Metabolism;Energy pathways	Lysosome	Yes, N-linked	Yes, N-linked
PGLYRP2	N-acetylmuramoyl-L-alanine amidase	Integral membrane protein	Immune response	Plasma membrane	Yes, N-linked	Yes, N-linked
PI16	Peptidase inhibitor 16	Protease inhibitor	Protein metabolism	Extracellular space	No	No
PIGR	Polymeric immunoglobulin receptor	Cell surface receptor	Immune response	Plasma membrane	Yes, N-linked	Yes, N-linked
PILRA	Paired immunoglobulin-like type 2 receptor alpha	Cell surface receptor	Cell communication;Signal transduction	Plasma membrane	Yes, N-linked	Yes, N-linked
PKM	Pyruvate kinase isozymes M1/M2	Cell surface receptor	Cell communication;Signal transduction	-	No	No
PLG	Plasminogen isoform 1	Protease	Protein metabolism	Extracellular	Yes, N- and O-linked	Yes, N- and O-linked
PLTP	Phospholipid transfer protein	Transport/cargo protein	Transport	Extracellular	Yes, N-linked	Yes, N-linked
PON1	Sserum paraoxonase/arylesterase 1	Enzyme: Esterase	Metabolism;Energy pathways	Plasma membrane	Yes, N-linked	Yes, N-linked
PRG4	Proteoglycan 4	Cell junction protein	Cell growth and/or maintenance	Extracellular,Nucleus	Yes, N-linked	Yes, N-linked
PROCR	Endothelial protein C receptor	Immunoglobulin	Immune response	Plasma membrane	Yes, N-linked	Yes, N-linked
PROS1	Vitamin K-dependent protein S	Coagulation factor	Protein metabolism	Extracellular	Yes, N-linked	Yes, N-linked
PRTN3	Myeloblastin	Serine protease	Protein metabolism	Lysosome	Yes, N-linked	Yes, N-linked
PSMD1	26S proteasome non-ATPase regulatory subunit 1	Ubiquitin proteasome system protein	Protein metabolism;Proteolysis and peptidolysis	Cytoplasm	No	No
PTGDS	Prostaglandin-H2 D-isomerase	Enzyme: Ligase	Metabolism;Energy pathways	Endoplasmic reticulum	Yes, N-linked	Yes, N-linked
PVR	Poliovirus receptor	Cell surface receptor	Cell communication;Signal transduction	Plasma membrane	Yes, N-linked	Yes, N-linked
PZP	Pregnancy zone protein	Protease inhibitor	Protein metabolism	Extracellular	Yes, N-linked	Yes, N-linked
S100A11	Protein S100-A11	Calcium binding protein	Cell communication;Signal transduction	Cytoplasm	No	No
S100A8	protein S100-A8	Calcium binding protein	Cell communication;Signal transduction	Cytoplasm	No	No
S100A9	protein S100-A9	Calcium binding protein	Cell communication;Signal transduction	Cytoplasm	No	No
SAA1	Serum amyloid A protein preproprotein	Transport/cargo protein	Lipid transport;Inflammatory response	Extracellular	No	No
SAA2-SAA4	SAA2-SAA2 read-through transcript	Transport/cargo protein	Lipid transport;Inflammatory response	-	No	No
SELL	L-selectin precursor	Adhesion molecule	Cell communication;Signal transduction	Plasma membrane	Yes, N-linked	No
SEMA3F	Semaphorin-3F	Ligand	Cell communication;Signal transduction	Extracellular	No	No
SEPP1	Selenoprotein P	Enzyme: Peroxidase	Metabolism;Energy pathways	Extracellular	Yes, N-linked	Yes, N-linked
SERPINA1	Alpha-1-antitrypsin	Protease inhibitor	Protein metabolism	Extracellular	Yes, N-linked	Yes, N-linked
SERPINA3	Alpha-1-antichymotrypsin	Protease inhibitor	Protein metabolism	Extracellular	Yes, N-linked	Yes, N-linked
SERPINA4	Kallistatin	Protease inhibitor	Protein metabolism	Extracellular	Yes, N-linked	Yes, N-linked
SERPINA5	Plasma serine protease inhibitor	Protease inhibitor	Protein metabolism	Extracellular	Yes, N-linked	Yes, N-linked
SERPINA6	Corticosteroid-binding globulin	Transport/cargo protein	Transport	Extracellular	Yes, N-linked	Yes, N-linked
SERPINA7	Thyroxine-binding globulin	Protease inhibitor	Protein metabolism	Extracellular	Yes, N-linked	Yes, N-linked
SERPINC1	Antithrombin-III precursor	Protease inhibitor	Protein metabolism	Extracellular	Yes, N-linked	Yes, N-linked
SERPIND1	Heparin cofactor 2	Protease inhibitor	Protein metabolism	Extracellular	Yes, N-linked	Yes, N-linked
SERPINF1	Pigment epithelium-derived factor	Serine protease	Cell communication;Signal transduction	Extracellular	Yes, N-linked	Yes, N-linked
SERPINF2	Alpha-2-antiplasmin isoform b precursor	Protease inhibitor	Protein metabolism	Extracellular	Yes, N-linked	No
SERPING1	Plasma protease C1 inhibitor	Protease inhibitor	Protein metabolism	Extracellular matrix	Yes, N- and O-linked	Yes, N- and O-linked
SF3B1	Splicing factor 3B subunit 1	RNA binding protein	Regulation of nucleobase, nucleoside, nucleotide and nucleic acid metabolism	Nucleus	No	No
SOD3	Extracellular superoxide dismutase [Cu-Zn]	Enzyme: Superoxide dismutase	Metabolism;Energy pathways	Extracellular	Yes, N-linked	Yes, N-linked
STAT5B	Signal transducer and activator of transcription 5B	Transcription factor	Regulation of nucleobase, nucleoside, nucleotide and nucleic acid metabolism	Cytoplasm	No	No
SUN3	SUN domain-containing protein 3	Unclassified	Biological_process unknown	No localization data	No	No
SYT13	Synaptotagmin-13	Membrane transport protein	Transport	Plasma membrane	No	No
CCDC121	Coiled-coil domain-containing protein 121	Unclassified	Biological_process unknown	No localization data	No	No
TF	Serotransferrin	Transport/cargo protein	Transport	Extracellular	Yes, N- and O-linked	Yes, N- and O-linked
TFRC	Transferrin receptor protein 1	Membrane transport protein	Transport	Plasma membrane	Yes, N- and O-linked	Yes, N- and O-linked
TGFBI	Ttransforming growth factor-beta-induced protein ig-h3	Ligand	Cell communication;Signal transduction	Extracellular	No	No
TIMP1	Metalloproteinase inhibitor 1	Extracellular matrix protein	Cell growth and/or maintenance	Extracellular	Yes, N-linked	Yes, N-linked
TTR	Transthyretin	Transport/cargo protein	Transport	Extracellular	Yes, N-linked	Yes, N-linked
TUBA8	Tubulin alpha-8 chain	Cytoskeletal associated protein	Cell growth and/or maintenance	Cytoskeleton	No	No
UBC	Polyubiquitin-C	Ubiquitin proteasome system protein	Protein metabolism	Cytoplasm	No	No
VASN	Vasorin	Integral membrane protein	Cell communication;Signal transduction	Plasma membrane	Yes, N-linked	Yes, N-linked
VCAM1	Vascular cell adhesion protein 1	Adhesion molecule	Cell communication;Signal transduction	Plasma membrane	Yes, N-linked	Yes, N-linked
VTN	Vitronectin	Extracellular matrix protein	Cell growth and/or maintenance	Extracellular	Yes, N-linked	Yes, N-linked
ZNF645	Zinc finger protein 645	Unclassified	Biological_process unknown	No localization data	No	No
