# Supplementary material for: A multilectin affinity approach for comparative glycoprotein profiling of rheumatoid arthritis and spondyloarthropathy
Source: Clin Proteomics. 2013 Sep 6;10(1):11. doi: 10.1186/1559-0275-10-11 (PMC3846907; doi:10.1186/1559-0275-10-11)
Supplement: Additional file 4: Table S3 — Clinical details of patients used in iTRAQ labeling. [file 1559-0275-10-11-S4.xlsx]

## Sheet: Sheet1
Bhattacharjee et al, 2012, A multilectin affinity approach for comparative glycoprotein profiling between rheumatoid arthritis (RA) and spondyloarthropathy (SpA)
Additional Table 3: Clinical details of patients used in iTRAQ labeling.
Details	Rheumatoid arthritis	Spondyloarthropathy
Women/men	7/3	2/8
Age, mean (SD.)*	45±5 yrs	36 ±8 yrs
Subgroups	-	reactive arthritis, (n=5)/ ankylosing spondylitis, (n=5)
*SD.- Standard deviation
