# Supplementary material for: A multilectin affinity approach for comparative glycoprotein profiling of rheumatoid arthritis and spondyloarthropathy
Source: Clin Proteomics. 2013 Sep 6;10(1):11. doi: 10.1186/1559-0275-10-11 (PMC3846907; doi:10.1186/1559-0275-10-11)
Supplement: Additional file 5: Table S4 — Demographic details of patients used in ELISA. [file 1559-0275-10-11-S5.xlsx]

## Sheet: Sheet1
Bhattacharjee et al, 2012, A multilectin affinity approach for comparative glycoprotein profiling between rheumatoid arthritis (RA) and spondyloarthropathy (SpA)
Additional Table 4: Demographic details of patients used in ELISA
Details	Rheumatoid arthritis	Spondyloarthropathy
Women/men	14/6	4/16
Age, mean (SD.)*	45±5 yrs	36±6 yrs
Rheumatoid factor (+/-)	100% seropositive	90% seronegative; 10% data not available
Average disease duration (SD.)*	6±2 months, (n=3);	1±3 months, (n=12);
	5±3 yrs mean, (n=17)	≥ 10 days (n=8)
Leflunomide/ Methotrexate	6/13	0/6
Sub-groups	-	Reactive arthritis, (n=10) / ankylosing spondylitis, (n=10)
*SD.- Standard deviation
